# Supplementary material for: Parameter identifiability analysis and visualization in large-scale kinetic models of biosystems
Source: BMC Syst Biol. 2017 May 5;11:54. doi: 10.1186/s12918-017-0428-y (PMC5420165; doi:10.1186/s12918-017-0428-y)
Supplement: Supplementary file 1 — VisId toolbox. This compressed folder contains the VisId MATLAB toolbox. (ZIP 1030 KB) [file 12918_2017_428_MOESM1_ESM.zip]

Archive with 170 entries (154 files):
- visid-master/
- visid-master/.gitignore
- visid-master/LICENSE.txt
- visid-master/case_studies/
- visid-master/case_studies/.gitignore
- visid-master/case_studies/B2/
- visid-master/case_studies/B2/.gitignore
- visid-master/case_studies/B2/B2_CI_idsubsetsize.fig
- visid-master/case_studies/B2/B2_CI_idsubsetsize.pdf
- visid-master/case_studies/B2/B2_clustCorrmat.fig
- visid-master/case_studies/B2/B2_clustCorrmat.pdf
- visid-master/case_studies/B2/B2_corrmat.fig
- visid-master/case_studies/B2/B2_corrmat.pdf
- visid-master/case_studies/B2/B2_pe_results.mat
- visid-master/case_studies/B2/B2_sensitivity_bar.fig
- visid-master/case_studies/B2/B2_sensitivity_bar.pdf
- visid-master/case_studies/B2/b2_amigo.m
- visid-master/case_studies/B2/b2_amigo_nl2sol.m
- visid-master/case_studies/B2/b2_amigo_nl2sol_ridge.m
- visid-master/case_studies/B2/b2_amigo_parameter_estimation.m
- visid-master/case_studies/B2/cytoscape/
- visid-master/case_studies/B2/cytoscape/B2_visualization.cys
- visid-master/case_studies/B2/cytoscape/hcgrps_HCI.sif
- visid-master/case_studies/B2/cytoscape/hcgrps_HCI_edgeTable.txt
- visid-master/case_studies/B2/cytoscape/hcgrps_HCI_nodeTable.txt
- visid-master/case_studies/B2/cytoscape/network_ID.txt
- visid-master/case_studies/B2/cytoscape/network_network.sif
- visid-master/case_studies/B2/cytoscape/network_node_table.txt
- visid-master/case_studies/B2/cytoscape/pairs_HCI_pairwise.sif
- visid-master/case_studies/B2/cytoscape/pairs_HCI_pairwise_edgeTable.txt
- visid-master/case_studies/B2/cytoscape/readme.txt
- visid-master/case_studies/B2/cytoscape/upto3_HCI_2_3.sif
- visid-master/case_studies/B2/cytoscape/upto3_HCI_2_3_edgeTable.txt
- visid-master/case_studies/B4/
- visid-master/case_studies/B4/.gitignore
- visid-master/case_studies/B4/B4_CI_idsubsetsize.fig
- visid-master/case_studies/B4/B4_CI_idsubsetsize.pdf
- visid-master/case_studies/B4/B4_amigo_nl2sol.m
- visid-master/case_studies/B4/B4_amigo_parameter_estimation.m
- visid-master/case_studies/B4/B4_clustCorrmat.fig
- visid-master/case_studies/B4/B4_clustCorrmat.pdf
- visid-master/case_studies/B4/B4_corrmat.fig
- visid-master/case_studies/B4/B4_corrmat.pdf
- visid-master/case_studies/B4/B4_pe_results.mat
- visid-master/case_studies/B4/B4_sensitivity_bar.fig
- visid-master/case_studies/B4/B4_sensitivity_bar.pdf
- visid-master/case_studies/B4/cytoscape/
- visid-master/case_studies/B4/cytoscape/B4_visualization.cys
- visid-master/case_studies/B4/cytoscape/hcgrps_HCI.sif
- visid-master/case_studies/B4/cytoscape/hcgrps_HCI_edgeTable.txt
- visid-master/case_studies/B4/cytoscape/hcgrps_HCI_nodeTable.txt
- visid-master/case_studies/B4/cytoscape/network_ID.txt
- visid-master/case_studies/B4/cytoscape/network_network.sif
- visid-master/case_studies/B4/cytoscape/network_node_table.txt
- visid-master/case_studies/B4/cytoscape/pairs_HCI_pairwise.sif
- visid-master/case_studies/B4/cytoscape/pairs_HCI_pairwise_edgeTable.txt
- visid-master/case_studies/B4/cytoscape/pairwise_collinearity.cys
- visid-master/case_studies/B4/cytoscape/pairwise_collinearity_groups.pdf
- visid-master/case_studies/B4/cytoscape/readme.txt
- visid-master/case_studies/B4/cytoscape/upto3_HCI_2_3.sif
- visid-master/case_studies/B4/cytoscape/upto3_HCI_2_3_edgeTable.txt
- visid-master/case_studies/circadian/
- visid-master/case_studies/circadian/.gitignore
- visid-master/case_studies/circadian/circadian_CI_idsubsetsize.fig
- visid-master/case_studies/circadian/circadian_CI_idsubsetsize.pdf
- visid-master/case_studies/circadian/circadian_amigo_parameter_estimation.m
- visid-master/case_studies/circadian/circadian_clustCorrmat.fig
- visid-master/case_studies/circadian/circadian_clustCorrmat.pdf
- visid-master/case_studies/circadian/circadian_corrmat.fig
- visid-master/case_studies/circadian/circadian_corrmat.pdf
- visid-master/case_studies/circadian/circadian_model.m
- visid-master/case_studies/circadian/circadian_pe_results.mat
- visid-master/case_studies/circadian/circadian_sensitivity_bar.fig
- visid-master/case_studies/circadian/circadian_sensitivity_bar.pdf
- visid-master/case_studies/circadian/cytoscape/
- visid-master/case_studies/circadian/cytoscape/circadian_visualisation.cys
- visid-master/case_studies/circadian/cytoscape/hcgrps_HCI.sif
- visid-master/case_studies/circadian/cytoscape/hcgrps_HCI_edgeTable.txt
- visid-master/case_studies/circadian/cytoscape/hcgrps_HCI_nodeTable.txt
- visid-master/case_studies/circadian/cytoscape/network_ID.txt
- visid-master/case_studies/circadian/cytoscape/network_network.sif
- visid-master/case_studies/circadian/cytoscape/network_node_table.txt
- visid-master/case_studies/circadian/cytoscape/pairs_HCI_pairwise.sif
- visid-master/case_studies/circadian/cytoscape/pairs_HCI_pairwise_edgeTable.txt
- visid-master/case_studies/circadian/cytoscape/readme.txt
- visid-master/case_studies/circadian/cytoscape/upto3_HCI_2_3.sif
- visid-master/case_studies/circadian/cytoscape/upto3_HCI_2_3_edgeTable.txt
- visid-master/case_studies/main_analyse_B2.m
- visid-master/case_studies/main_analysis_B4.m
- visid-master/case_studies/main_analysis_TGFB.m
- visid-master/case_studies/main_analysis_circadian.m
- visid-master/case_studies/readme.txt
- visid-master/case_studies/tgfb/
- visid-master/case_studies/tgfb/.gitignore
- visid-master/case_studies/tgfb/TGFB_amigo.m
- visid-master/case_studies/tgfb/TGFB_amigo_parameter_estimation.m
- visid-master/case_studies/tgfb/cytoscape/
- visid-master/case_studies/tgfb/cytoscape/hcgrps_HCI.sif
- visid-master/case_studies/tgfb/cytoscape/hcgrps_HCI_edgeTable.txt
- visid-master/case_studies/tgfb/cytoscape/hcgrps_HCI_nodeTable.txt
- visid-master/case_studies/tgfb/cytoscape/network_ID.txt
- visid-master/case_studies/tgfb/cytoscape/network_network.sif
- visid-master/case_studies/tgfb/cytoscape/network_node_table.txt
- visid-master/case_studies/tgfb/cytoscape/pairs_HCI_pairwise.sif
- visid-master/case_studies/tgfb/cytoscape/pairs_HCI_pairwise_edgeTable.txt
- visid-master/case_studies/tgfb/cytoscape/readme.txt
- visid-master/case_studies/tgfb/cytoscape/tgfb_visualisation.cys
- visid-master/case_studies/tgfb/cytoscape/upto3_HCI_2_3.sif
- visid-master/case_studies/tgfb/cytoscape/upto3_HCI_2_3_edgeTable.txt
- visid-master/case_studies/tgfb/tgfb_CI_idsubsetsize.fig
- visid-master/case_studies/tgfb/tgfb_CI_idsubsetsize.pdf
- visid-master/case_studies/tgfb/tgfb_corrmat.fig
- visid-master/case_studies/tgfb/tgfb_corrmat.pdf
- visid-master/case_studies/tgfb/tgfb_pe_results.mat
- visid-master/case_studies/tgfb/tgfb_sensitivity_bar.fig
- visid-master/case_studies/tgfb/tgfb_sensitivity_bar.pdf
- visid-master/code/
- visid-master/code/VNS_report.mat
- visid-master/code/Visid_Cytoscape_styleFile.xml
- visid-master/code/all_largest_subsets.m
- visid-master/code/circadian/
- visid-master/code/circadian/circadian_CI_idsubsetsize.fig
- visid-master/code/circadian/circadian_CI_idsubsetsize.pdf
- visid-master/code/circadian/circadian_clustCorrmat.fig
- visid-master/code/circadian/circadian_clustCorrmat.pdf
- visid-master/code/circadian/circadian_corrmat.fig
- visid-master/code/circadian/circadian_corrmat.pdf
- visid-master/code/circadian/circadian_sensitivity_bar.fig
- visid-master/code/circadian/circadian_sensitivity_bar.pdf
- visid-master/code/circadian/cytoscape/
- visid-master/code/circadian/cytoscape/hcgrps_HCI.sif
- visid-master/code/circadian/cytoscape/hcgrps_HCI_edgeTable.txt
- visid-master/code/circadian/cytoscape/hcgrps_HCI_nodeTable.txt
- visid-master/code/circadian/cytoscape/network_ID.txt
- visid-master/code/circadian/cytoscape/pairs_HCI_pairwise.sif
- visid-master/code/circadian/cytoscape/pairs_HCI_pairwise_edgeTable.txt
- visid-master/code/circadian/cytoscape/upto3_HCI_2_3.sif
- visid-master/code/circadian/cytoscape/upto3_HCI_2_3_edgeTable.txt
- visid-master/code/collinearityK.m
- visid-master/code/collinearity_index.m
- visid-master/code/highCollinearityUptoKgroup.m
- visid-master/code/higherCI2Cytoscape.m
- visid-master/code/identifiable_subset2cytoscape.m
- visid-master/code/latexTable.m
- visid-master/code/locally_identifiable_subset.m
- visid-master/code/network2Cytoscape.m
- visid-master/code/network2file.m
- visid-master/code/pair_tripletCI2cytoscape.m
- visid-master/code/pairwiseCI2cytoscape.m
- visid-master/install_VisId.m
- visid-master/readme.txt
- visid-master/thirdPartyTools/
- visid-master/thirdPartyTools/MEIGO/
- visid-master/thirdPartyTools/MEIGO/MEIGO.m
- visid-master/thirdPartyTools/MEIGO/VNS/
- visid-master/thirdPartyTools/MEIGO/VNS/CeVNS.m
- visid-master/thirdPartyTools/MEIGO/VNS/CeVNS_thread.m
- visid-master/thirdPartyTools/MEIGO/VNS/get_CeVNS_options.m
- visid-master/thirdPartyTools/MEIGO/VNS/res_infer_best.mat
- visid-master/thirdPartyTools/MEIGO/VNS/run_CeVNS.m
- visid-master/thirdPartyTools/MEIGO/VNS/rvnds_hamming.m
- visid-master/thirdPartyTools/MEIGO/VNS/rvnds_local.m
- visid-master/thirdPartyTools/MEIGO/VNS/untitled.m
- visid-master/thirdPartyTools/MEIGO/VNS/vns_defaults.m
- visid-master/thirdPartyTools/MEIGO/VNS/vns_env.m
- visid-master/thirdPartyTools/MEIGO/VNS/vns_optset.m
- visid-master/thirdPartyTools/MEIGO/VNS_report.mat
- visid-master/thirdPartyTools/MEIGO/gpl-3.0.txt
- visid-master/thirdPartyTools/MEIGO/install_MEIGO.m
- visid-master/thirdPartyTools/readme.txt
