# Supplementary material for: Parameter identifiability analysis and visualization in large-scale kinetic models of biosystems
Source: BMC Syst Biol. 2017 May 5;11:54. doi: 10.1186/s12918-017-0428-y (PMC5420165; doi:10.1186/s12918-017-0428-y)
Supplement: Supplementary file 1 — VisId toolbox. This compressed folder contains the VisId MATLAB toolbox. (ZIP 1030 KB) [file 12918_2017_428_MOESM1_ESM.zip › visid-master/case_studies/B2/b2_amigo_nl2sol.m]

%%%%%%%%%%%%%%%%%%%%%%%%%%%%%%%%%%%%%%%%%%%%%%%%%%%%%%%%%%%%%%%%%%%%%%%%%%%
% This is the modification of the AMIGO implementation of benchmark B2     
%
% for the modifications read the code below. 
%%%%%%%%%%%%%%%%%%%%%%%%%%%%%%%%%%%%%%%%%%%%%%%%%%%%%%%%%%%%%%%%%%%%%%%%%%%


b2_amigo;
% record random seed:
inputs.randstate = sum(100*clock);
rand('state',inputs.randstate);
randn('state',inputs.randstate);

%=======================================
% PATHS RELATED DATA 
%=======================================
inputs.pathd.results_folder	= 'b2';
inputs.pathd.short_name		= 'b2';
%========== Extra =========
inputs.model.AMIGOjac = 0;
inputs.model.AMIGOsensrhs=1;    % use the sens right hand sides
                                
inputs.PEsol.PEcostjac_type = 'llk';  % compute the Jacobian based on sens. 

%=======================================
% OPTIMIZATION settings
%=======================================
inputs.nlpsol.eSS.local.solver = 'nl2sol';
inputs.nlpsol.eSS.local.finish = 'nl2sol';
