# Supplementary material for: Parameter identifiability analysis and visualization in large-scale kinetic models of biosystems
Source: BMC Syst Biol. 2017 May 5;11:54. doi: 10.1186/s12918-017-0428-y (PMC5420165; doi:10.1186/s12918-017-0428-y)
Supplement: Supplementary file 1 — VisId toolbox. This compressed folder contains the VisId MATLAB toolbox. (ZIP 1030 KB) [file 12918_2017_428_MOESM1_ESM.zip › visid-master/case_studies/B2/cytoscape/hcgrps_HCI.sif]

kALDOeq	pp	kTISeq
KDAHPSe4p	pp	nDAHPSe4p
KDAHPSe4p	pp	rmaxDAHPS
KENOeq	pp	KPGluMueq
KG6PDHg6p	pp	rmaxG6PDH
KGAPDHgap	pp	KGAPDHpgp
KGAPDHgap	pp	rmaxGAPDH
KGAPDHpgp	pp	rmaxGAPDH
KPFKadpa	pp	KPFKadpb
KPFKampa	pp	KPFKampb
KPFKf6ps	pp	LPFK
KPFKf6ps	pp	nPFK
KPFKf6ps	pp	rmaxPFK
KPGDHnadp	pp	KPGDHnadphinh
KPGDHpg	pp	rmaxPGDH
KPGIg6p	pp	KPGIg6ppginh
KPGIg6p	pp	rmaxPGI
KPGIg6ppginh	pp	rmaxPGI
KPGKpg3	pp	KPGKpgp
KPGKpg3	pp	rmaxPGK
KPGKpgp	pp	rmaxPGK
LPFK	pp	nPFK
LPFK	pp	rmaxPFK
nDAHPSe4p	pp	rmaxDAHPS
nPDH	pp	rmaxPDH
nPFK	pp	rmaxPFK
rmaxSerSynth	pp	rmaxSynth1
kALDOdhap	pp	G1
KPTSg6p	pp	G1
nPTSg6p	pp	G1
kALDOeq	pp	G2
KPTSg6p	pp	G2
nPTSg6p	pp	G2
kALDOfdp	pp	G3
kALDOgapinh	pp	G3
rmaxALDO	pp	G3
kALDOfdp	pp	G4
KPTSg6p	pp	G4
nPTSg6p	pp	G4
kALDOgapinh	pp	G5
KPTSg6p	pp	G5
nPTSg6p	pp	G5
kALDOgapinh	pp	G6
kTISdhap	pp	G6
rmaxALDO	pp	G6
KDAHPSe4p	pp	G7
KpepCxylasefdp	pp	G7
rmaxpepCxylase	pp	G7
KDAHPSe4p	pp	G8
KPTSg6p	pp	G8
nPTSg6p	pp	G8
KDAHPSe4p	pp	G9
KR5PIeq	pp	G9
KRu5Peq	pp	G9
KDAHPSe4p	pp	G10
KR5PIeq	pp	G10
KTAeq	pp	G10
KDAHPSe4p	pp	G11
KR5PIeq	pp	G11
KTKaeq	pp	G11
KDAHPSe4p	pp	G12
KRu5Peq	pp	G12
KTAeq	pp	G12
KDAHPSe4p	pp	G13
KRu5Peq	pp	G13
KTKaeq	pp	G13
KENOeq	pp	G14
KPTSg6p	pp	G14
nPTSg6p	pp	G14
KG1PATfdp	pp	G15
KPTSg6p	pp	G15
nPTSg6p	pp	G15
KG6PDHnadp	pp	G16
KPTSg6p	pp	G16
nPTSg6p	pp	G16
KG6PDHnadphnadpinh	pp	G17
KPTSg6p	pp	G17
nPTSg6p	pp	G17
KGAPDHeq	pp	G18
KPTSg6p	pp	G18
nPTSg6p	pp	G18
KGAPDHeq	pp	G19
KPTSg6p	pp	G19
rmaxPTS	pp	G19
KGAPDHgap	pp	G20
KGAPDHnad	pp	G20
KPGKadp	pp	G20
KGAPDHgap	pp	G21
KPTSg6p	pp	G21
nPTSg6p	pp	G21
KGAPDHnad	pp	G22
KGAPDHpgp	pp	G22
KPGKadp	pp	G22
KGAPDHnad	pp	G23
KPGKadp	pp	G23
rmaxGAPDH	pp	G23
KGAPDHnad	pp	G24
KPTSg6p	pp	G24
nPTSg6p	pp	G24
KGAPDHpgp	pp	G25
KPTSg6p	pp	G25
nPTSg6p	pp	G25
KPDHpyr	pp	G26
KPFKampa	pp	G26
nPDH	pp	G26
KPDHpyr	pp	G27
KPFKampa	pp	G27
rmaxPDH	pp	G27
KPDHpyr	pp	G28
KPFKampb	pp	G28
nPDH	pp	G28
KPDHpyr	pp	G29
KPFKampb	pp	G29
rmaxPDH	pp	G29
KPDHpyr	pp	G30
KPFKatps	pp	G30
rmaxPDH	pp	G30
KPDHpyr	pp	G31
KPGIg6p	pp	G31
nPDH	pp	G31
KPDHpyr	pp	G32
KPGIg6p	pp	G32
rmaxPDH	pp	G32
KPDHpyr	pp	G33
KPGIg6ppginh	pp	G33
nPDH	pp	G33
KPDHpyr	pp	G34
KPGIg6ppginh	pp	G34
rmaxPDH	pp	G34
KPDHpyr	pp	G35
KPTSa3	pp	G35
nPDH	pp	G35
KPDHpyr	pp	G36
KPTSa3	pp	G36
rmaxPDH	pp	G36
KPDHpyr	pp	G37
KPTSg6p	pp	G37
nPTSg6p	pp	G37
KPDHpyr	pp	G38
nPDH	pp	G38
rmaxPGI	pp	G38
KPDHpyr	pp	G39
nPDH	pp	G39
rmaxSynth2	pp	G39
KPDHpyr	pp	G40
rmaxPDH	pp	G40
rmaxPGI	pp	G40
KPDHpyr	pp	G41
rmaxPDH	pp	G41
rmaxSynth2	pp	G41
KPDHpyr	pp	G42
rmaxPK	pp	G42
rmaxSerSynth	pp	G42
KPDHpyr	pp	G43
rmaxPK	pp	G43
rmaxSynth1	pp	G43
KpepCxylasefdp	pp	G44
KPKadp	pp	G44
rmaxpepCxylase	pp	G44
KpepCxylasefdp	pp	G45
KPKpep	pp	G45
rmaxpepCxylase	pp	G45
KpepCxylasefdp	pp	G46
KPTSg6p	pp	G46
nPTSg6p	pp	G46
KpepCxylasefdp	pp	G47
nDAHPSe4p	pp	G47
rmaxpepCxylase	pp	G47
KpepCxylasefdp	pp	G48
npepCxylasefdp	pp	G48
rmaxpepCxylase	pp	G48
KpepCxylasefdp	pp	G49
rmaxDAHPS	pp	G49
rmaxpepCxylase	pp	G49
KpepCxylasefdp	pp	G50
rmaxpepCxylase	pp	G50
rmaxPK	pp	G50
KpepCxylasefdp	pp	G51
rmaxpepCxylase	pp	G51
rmaxSerSynth	pp	G51
KpepCxylasefdp	pp	G52
rmaxpepCxylase	pp	G52
rmaxSynth1	pp	G52
KpepCxylasefdp	pp	G53
rmaxpepCxylase	pp	G53
rmaxTrpSynth	pp	G53
KpepCxylasepep	pp	G54
KPTSg6p	pp	G54
nPTSg6p	pp	G54
KPFKadpa	pp	G55
KPFKampa	pp	G55
KPFKatps	pp	G55
KPFKadpa	pp	G56
KPFKampa	pp	G56
KPFKf6ps	pp	G56
KPFKadpa	pp	G57
KPFKampa	pp	G57
LPFK	pp	G57
KPFKadpa	pp	G58
KPFKampa	pp	G58
nPFK	pp	G58
KPFKadpa	pp	G59
KPFKampa	pp	G59
rmaxPFK	pp	G59
KPFKadpa	pp	G60
KPFKampb	pp	G60
KPFKatps	pp	G60
KPFKadpa	pp	G61
KPFKampb	pp	G61
LPFK	pp	G61
KPFKadpa	pp	G62
KPFKampb	pp	G62
rmaxPFK	pp	G62
KPFKadpa	pp	G63
KPFKatps	pp	G63
KPFKf6ps	pp	G63
KPFKadpa	pp	G64
KPFKatps	pp	G64
KPFKpep	pp	G64
KPFKadpa	pp	G65
KPFKatps	pp	G65
LPFK	pp	G65
KPFKadpa	pp	G66
KPFKatps	pp	G66
nPFK	pp	G66
KPFKadpa	pp	G67
KPFKatps	pp	G67
rmaxPFK	pp	G67
KPFKadpa	pp	G68
KPTSg6p	pp	G68
nPTSg6p	pp	G68
KPFKadpa	pp	G69
KPTSg6p	pp	G69
rmaxPTS	pp	G69
KPFKadpb	pp	G70
KPFKampa	pp	G70
KPFKatps	pp	G70
KPFKadpb	pp	G71
KPFKampa	pp	G71
KPFKf6ps	pp	G71
KPFKadpb	pp	G72
KPFKampa	pp	G72
LPFK	pp	G72
KPFKadpb	pp	G73
KPFKampa	pp	G73
nPFK	pp	G73
KPFKadpb	pp	G74
KPFKampa	pp	G74
rmaxPFK	pp	G74
KPFKadpb	pp	G75
KPFKampb	pp	G75
KPFKatps	pp	G75
KPFKadpb	pp	G76
KPFKampb	pp	G76
KPFKf6ps	pp	G76
KPFKadpb	pp	G77
KPFKampb	pp	G77
LPFK	pp	G77
KPFKadpb	pp	G78
KPFKampb	pp	G78
nPFK	pp	G78
KPFKadpb	pp	G79
KPFKampb	pp	G79
rmaxPFK	pp	G79
KPFKadpb	pp	G80
KPFKatps	pp	G80
KPFKf6ps	pp	G80
KPFKadpb	pp	G81
KPFKatps	pp	G81
LPFK	pp	G81
KPFKadpb	pp	G82
KPFKatps	pp	G82
nPFK	pp	G82
KPFKadpb	pp	G83
KPFKatps	pp	G83
rmaxPFK	pp	G83
KPFKadpb	pp	G84
KPTSg6p	pp	G84
nPTSg6p	pp	G84
KPFKadpb	pp	G85
KPTSg6p	pp	G85
rmaxPTS	pp	G85
KPFKadpc	pp	G86
KPTSg6p	pp	G86
nPTSg6p	pp	G86
KPFKampa	pp	G87
KPFKatps	pp	G87
KPFKf6ps	pp	G87
KPFKampa	pp	G88
KPFKatps	pp	G88
KPFKpep	pp	G88
KPFKampa	pp	G89
KPFKatps	pp	G89
LPFK	pp	G89
KPFKampa	pp	G90
KPFKatps	pp	G90
nPFK	pp	G90
KPFKampa	pp	G91
KPFKatps	pp	G91
rmaxPFK	pp	G91
KPFKampa	pp	G92
KPTSg6p	pp	G92
nPTSg6p	pp	G92
KPFKampa	pp	G93
KPTSg6p	pp	G93
rmaxPTS	pp	G93
KPFKampb	pp	G94
KPFKatps	pp	G94
KPFKf6ps	pp	G94
KPFKampb	pp	G95
KPFKatps	pp	G95
KPFKpep	pp	G95
KPFKampb	pp	G96
KPFKatps	pp	G96
LPFK	pp	G96
KPFKampb	pp	G97
KPFKatps	pp	G97
nPFK	pp	G97
KPFKampb	pp	G98
KPFKatps	pp	G98
rmaxPFK	pp	G98
KPFKampb	pp	G99
KPTSg6p	pp	G99
nPTSg6p	pp	G99
KPFKampb	pp	G100
KPTSg6p	pp	G100
rmaxPTS	pp	G100
KPFKatps	pp	G101
KPTSg6p	pp	G101
nPTSg6p	pp	G101
KPFKatps	pp	G102
KPTSg6p	pp	G102
rmaxPTS	pp	G102
KPFKf6ps	pp	G103
KPTSg6p	pp	G103
nPTSg6p	pp	G103
KPFKpep	pp	G104
KPTSg6p	pp	G104
nPTSg6p	pp	G104
KPGIf6ppginh	pp	G105
KPTSg6p	pp	G105
nPTSg6p	pp	G105
KPGIf6ppginh	pp	G106
KPTSg6p	pp	G106
rmaxPTS	pp	G106
KPGIg6p	pp	G107
KPTSg6p	pp	G107
nPTSg6p	pp	G107
KPGIg6p	pp	G108
KPTSg6p	pp	G108
rmaxPTS	pp	G108
KPGIg6ppginh	pp	G109
KPTSg6p	pp	G109
nPTSg6p	pp	G109
KPGIg6ppginh	pp	G110
KPTSg6p	pp	G110
rmaxPTS	pp	G110
KPGKadp	pp	G111
KPTSg6p	pp	G111
nPTSg6p	pp	G111
KPGKatp	pp	G112
KPTSg6p	pp	G112
nPTSg6p	pp	G112
KPGKeq	pp	G113
KPTSg6p	pp	G113
nPTSg6p	pp	G113
KPGKeq	pp	G114
KPTSg6p	pp	G114
rmaxPTS	pp	G114
KPGluMueq	pp	G115
KPTSg6p	pp	G115
nPTSg6p	pp	G115
KPKadp	pp	G116
KPTSg6p	pp	G116
nPTSg6p	pp	G116
KPKadp	pp	G117
KTKbeq	pp	G117
rmaxPK	pp	G117
KPKadp	pp	G118
rmaxPK	pp	G118
rmaxTKb	pp	G118
KPKpep	pp	G119
KPTSg6p	pp	G119
nPTSg6p	pp	G119
KPTSa1	pp	G120
KPTSa3	pp	G120
KPTSg6p	pp	G120
KPTSa1	pp	G121
KPTSa3	pp	G121
nPTSg6p	pp	G121
KPTSa1	pp	G122
KPTSa3	pp	G122
rmaxPTS	pp	G122
KPTSa1	pp	G123
KPTSg6p	pp	G123
nPTSg6p	pp	G123
KPTSa1	pp	G124
KPTSg6p	pp	G124
rmaxPTS	pp	G124
KPTSa1	pp	G125
nPTSg6p	pp	G125
rmaxPTS	pp	G125
KPTSa1	pp	G126
rmaxPK	pp	G126
rmaxSerSynth	pp	G126
KPTSa1	pp	G127
rmaxPK	pp	G127
rmaxSynth1	pp	G127
KPTSa3	pp	G128
KPTSg6p	pp	G128
nPTSg6p	pp	G128
KPTSa3	pp	G129
KPTSg6p	pp	G129
rmaxPTS	pp	G129
KPTSa3	pp	G130
nPTSg6p	pp	G130
rmaxPTS	pp	G130
KPTSg6p	pp	G131
KR5PIeq	pp	G131
nPTSg6p	pp	G131
KPTSg6p	pp	G132
KRu5Peq	pp	G132
nPTSg6p	pp	G132
KPTSg6p	pp	G133
kTISdhap	pp	G133
nPTSg6p	pp	G133
KPTSg6p	pp	G134
kTISeq	pp	G134
nPTSg6p	pp	G134
KPTSg6p	pp	G135
nDAHPSe4p	pp	G135
nPTSg6p	pp	G135
KPTSg6p	pp	G136
nG1PATfdp	pp	G136
nPTSg6p	pp	G136
KPTSg6p	pp	G137
npepCxylasefdp	pp	G137
nPTSg6p	pp	G137
KPTSg6p	pp	G138
nPFK	pp	G138
nPTSg6p	pp	G138
KPTSg6p	pp	G139
nPTSg6p	pp	G139
rmaxALDO	pp	G139
KPTSg6p	pp	G140
nPTSg6p	pp	G140
rmaxDAHPS	pp	G140
KPTSg6p	pp	G141
nPTSg6p	pp	G141
rmaxG3PDH	pp	G141
KPTSg6p	pp	G142
nPTSg6p	pp	G142
rmaxGAPDH	pp	G142
KPTSg6p	pp	G143
nPTSg6p	pp	G143
rmaxpepCxylase	pp	G143
KPTSg6p	pp	G144
nPTSg6p	pp	G144
rmaxPGI	pp	G144
KPTSg6p	pp	G145
nPTSg6p	pp	G145
rmaxPK	pp	G145
KPTSg6p	pp	G146
nPTSg6p	pp	G146
rmaxPTS	pp	G146
KPTSg6p	pp	G147
nPTSg6p	pp	G147
rmaxRPPK	pp	G147
KPTSg6p	pp	G148
nPTSg6p	pp	G148
rmaxSerSynth	pp	G148
KPTSg6p	pp	G149
nPTSg6p	pp	G149
rmaxSynth1	pp	G149
KPTSg6p	pp	G150
nPTSg6p	pp	G150
rmaxSynth2	pp	G150
KPTSg6p	pp	G151
nPTSg6p	pp	G151
rmaxTIS	pp	G151
KPTSg6p	pp	G152
nPTSg6p	pp	G152
rmaxTKb	pp	G152
KPTSg6p	pp	G153
nPTSg6p	pp	G153
rmaxTrpSynth	pp	G153
KPTSg6p	pp	G154
nPTSg6p	pp	G154
VALDOblf	pp	G154
KPTSg6p	pp	G155
rmaxPGI	pp	G155
rmaxPTS	pp	G155
KPTSg6p	pp	G156
rmaxPK	pp	G156
rmaxSerSynth	pp	G156
KPTSg6p	pp	G157
rmaxPTS	pp	G157
rmaxSynth2	pp	G157
KPTSg6p	pp	G158
rmaxPTS	pp	G158
rmaxTKb	pp	G158
KR5PIeq	pp	G159
KRu5Peq	pp	G159
KTAeq	pp	G159
KR5PIeq	pp	G160
KRu5Peq	pp	G160
KTKaeq	pp	G160
KR5PIeq	pp	G161
KRu5Peq	pp	G161
nDAHPSe4p	pp	G161
KR5PIeq	pp	G162
KRu5Peq	pp	G162
rmaxDAHPS	pp	G162
KR5PIeq	pp	G163
KTAeq	pp	G163
KTKaeq	pp	G163
KR5PIeq	pp	G164
KTAeq	pp	G164
nDAHPSe4p	pp	G164
KR5PIeq	pp	G165
KTAeq	pp	G165
rmaxDAHPS	pp	G165
KR5PIeq	pp	G166
KTKaeq	pp	G166
nDAHPSe4p	pp	G166
KRu5Peq	pp	G167
KTAeq	pp	G167
nDAHPSe4p	pp	G167
KRu5Peq	pp	G168
KTAeq	pp	G168
rmaxDAHPS	pp	G168
KRu5Peq	pp	G169
KTKaeq	pp	G169
nDAHPSe4p	pp	G169
KRu5Peq	pp	G170
KTKaeq	pp	G170
rmaxDAHPS	pp	G170
KTAeq	pp	G171
KTKaeq	pp	G171
nDAHPSe4p	pp	G171
KTAeq	pp	G172
KTKaeq	pp	G172
nG1PATfdp	pp	G172
KTAeq	pp	G173
KTKaeq	pp	G173
rmaxRPPK	pp	G173
nPDH	pp	G174
rmaxPK	pp	G174
rmaxSerSynth	pp	G174
nPDH	pp	G175
rmaxPK	pp	G175
rmaxSynth1	pp	G175
rmaxPDH	pp	G176
rmaxPK	pp	G176
rmaxSerSynth	pp	G176
rmaxPDH	pp	G177
rmaxPK	pp	G177
rmaxSynth1	pp	G177
rmaxPK	pp	G178
rmaxPTS	pp	G178
rmaxSerSynth	pp	G178
rmaxPK	pp	G179
rmaxPTS	pp	G179
rmaxSynth1	pp	G179
rmaxPK	pp	G180
rmaxSerSynth	pp	G180
rmaxSynth2	pp	G180
rmaxPK	pp	G181
rmaxSynth1	pp	G181
rmaxSynth2	pp	G181
