# Supplementary material for: Parameter identifiability analysis and visualization in large-scale kinetic models of biosystems
Source: BMC Syst Biol. 2017 May 5;11:54. doi: 10.1186/s12918-017-0428-y (PMC5420165; doi:10.1186/s12918-017-0428-y)
Supplement: Supplementary file 1 — VisId toolbox. This compressed folder contains the VisId MATLAB toolbox. (ZIP 1030 KB) [file 12918_2017_428_MOESM1_ESM.zip › visid-master/case_studies/B2/cytoscape/hcgrps_HCI_edgeTable.txt]

edgename	CI
kALDOeq (pp) kTISeq	30.307472
KDAHPSe4p (pp) nDAHPSe4p	46.246425
KDAHPSe4p (pp) rmaxDAHPS	34.96112
KENOeq (pp) KPGluMueq	64.33446
KG6PDHg6p (pp) rmaxG6PDH	133.39443
KGAPDHgap (pp) KGAPDHpgp	64.552361
KGAPDHgap (pp) rmaxGAPDH	35.770691
KGAPDHpgp (pp) rmaxGAPDH	31.349401
KPFKadpa (pp) KPFKadpb	31.247941
KPFKampa (pp) KPFKampb	36.413758
KPFKf6ps (pp) LPFK	58.893835
KPFKf6ps (pp) nPFK	89.967165
KPFKf6ps (pp) rmaxPFK	78.364962
KPGDHnadp (pp) KPGDHnadphinh	39.918846
KPGDHpg (pp) rmaxPGDH	190.7933
KPGIg6p (pp) KPGIg6ppginh	92.420421
KPGIg6p (pp) rmaxPGI	65.387889
KPGIg6ppginh (pp) rmaxPGI	90.922718
KPGKpg3 (pp) KPGKpgp	54.50832
KPGKpg3 (pp) rmaxPGK	247.62579
KPGKpgp (pp) rmaxPGK	54.030832
LPFK (pp) nPFK	37.229623
LPFK (pp) rmaxPFK	102.62893
nDAHPSe4p (pp) rmaxDAHPS	22.801334
nPDH (pp) rmaxPDH	52.775911
nPFK (pp) rmaxPFK	41.925133
rmaxSerSynth (pp) rmaxSynth1	29.003877
kALDOdhap (pp) G1	20.232959
KPTSg6p (pp) G1	20.232959
nPTSg6p (pp) G1	20.232959
kALDOeq (pp) G2	20.130065
KPTSg6p (pp) G2	20.130065
nPTSg6p (pp) G2	20.130065
kALDOfdp (pp) G3	44.518209
kALDOgapinh (pp) G3	44.518209
rmaxALDO (pp) G3	44.518209
kALDOfdp (pp) G4	20.59678
KPTSg6p (pp) G4	20.59678
nPTSg6p (pp) G4	20.59678
kALDOgapinh (pp) G5	21.424711
KPTSg6p (pp) G5	21.424711
nPTSg6p (pp) G5	21.424711
kALDOgapinh (pp) G6	34.646546
kTISdhap (pp) G6	34.646546
rmaxALDO (pp) G6	34.646546
KDAHPSe4p (pp) G7	20.511217
KpepCxylasefdp (pp) G7	20.511217
rmaxpepCxylase (pp) G7	20.511217
KDAHPSe4p (pp) G8	20.928544
KPTSg6p (pp) G8	20.928544
nPTSg6p (pp) G8	20.928544
KDAHPSe4p (pp) G9	20.508561
KR5PIeq (pp) G9	20.508561
KRu5Peq (pp) G9	20.508561
KDAHPSe4p (pp) G10	31.208819
KR5PIeq (pp) G10	31.208819
KTAeq (pp) G10	31.208819
KDAHPSe4p (pp) G11	24.191854
KR5PIeq (pp) G11	24.191854
KTKaeq (pp) G11	24.191854
KDAHPSe4p (pp) G12	51.968773
KRu5Peq (pp) G12	51.968773
KTAeq (pp) G12	51.968773
KDAHPSe4p (pp) G13	40.071892
KRu5Peq (pp) G13	40.071892
KTKaeq (pp) G13	40.071892
KENOeq (pp) G14	20.813681
KPTSg6p (pp) G14	20.813681
nPTSg6p (pp) G14	20.813681
KG1PATfdp (pp) G15	20.004594
KPTSg6p (pp) G15	20.004594
nPTSg6p (pp) G15	20.004594
KG6PDHnadp (pp) G16	20.159204
KPTSg6p (pp) G16	20.159204
nPTSg6p (pp) G16	20.159204
KG6PDHnadphnadpinh (pp) G17	20.180362
KPTSg6p (pp) G17	20.180362
nPTSg6p (pp) G17	20.180362
KGAPDHeq (pp) G18	23.541999
KPTSg6p (pp) G18	23.541999
nPTSg6p (pp) G18	23.541999
KGAPDHeq (pp) G19	20.270802
KPTSg6p (pp) G19	20.270802
rmaxPTS (pp) G19	20.270802
KGAPDHgap (pp) G20	31.122009
KGAPDHnad (pp) G20	31.122009
KPGKadp (pp) G20	31.122009
KGAPDHgap (pp) G21	20.867224
KPTSg6p (pp) G21	20.867224
nPTSg6p (pp) G21	20.867224
KGAPDHnad (pp) G22	29.11298
KGAPDHpgp (pp) G22	29.11298
KPGKadp (pp) G22	29.11298
KGAPDHnad (pp) G23	25.626067
KPGKadp (pp) G23	25.626067
rmaxGAPDH (pp) G23	25.626067
KGAPDHnad (pp) G24	21.07032
KPTSg6p (pp) G24	21.07032
nPTSg6p (pp) G24	21.07032
KGAPDHpgp (pp) G25	20.867984
KPTSg6p (pp) G25	20.867984
nPTSg6p (pp) G25	20.867984
KPDHpyr (pp) G26	20.21266
KPFKampa (pp) G26	20.21266
nPDH (pp) G26	20.21266
KPDHpyr (pp) G27	20.928203
KPFKampa (pp) G27	20.928203
rmaxPDH (pp) G27	20.928203
KPDHpyr (pp) G28	20.230612
KPFKampb (pp) G28	20.230612
nPDH (pp) G28	20.230612
KPDHpyr (pp) G29	20.877454
KPFKampb (pp) G29	20.877454
rmaxPDH (pp) G29	20.877454
KPDHpyr (pp) G30	20.006258
KPFKatps (pp) G30	20.006258
rmaxPDH (pp) G30	20.006258
KPDHpyr (pp) G31	20.361822
KPGIg6p (pp) G31	20.361822
nPDH (pp) G31	20.361822
KPDHpyr (pp) G32	20.453661
KPGIg6p (pp) G32	20.453661
rmaxPDH (pp) G32	20.453661
KPDHpyr (pp) G33	20.366003
KPGIg6ppginh (pp) G33	20.366003
nPDH (pp) G33	20.366003
KPDHpyr (pp) G34	20.457437
KPGIg6ppginh (pp) G34	20.457437
rmaxPDH (pp) G34	20.457437
KPDHpyr (pp) G35	20.985405
KPTSa3 (pp) G35	20.985405
nPDH (pp) G35	20.985405
KPDHpyr (pp) G36	21.240196
KPTSa3 (pp) G36	21.240196
rmaxPDH (pp) G36	21.240196
KPDHpyr (pp) G37	20.403433
KPTSg6p (pp) G37	20.403433
nPTSg6p (pp) G37	20.403433
KPDHpyr (pp) G38	20.363788
nPDH (pp) G38	20.363788
rmaxPGI (pp) G38	20.363788
KPDHpyr (pp) G39	22.521875
nPDH (pp) G39	22.521875
rmaxSynth2 (pp) G39	22.521875
KPDHpyr (pp) G40	20.457614
rmaxPDH (pp) G40	20.457614
rmaxPGI (pp) G40	20.457614
KPDHpyr (pp) G41	21.152172
rmaxPDH (pp) G41	21.152172
rmaxSynth2 (pp) G41	21.152172
KPDHpyr (pp) G42	24.730889
rmaxPK (pp) G42	24.730889
rmaxSerSynth (pp) G42	24.730889
KPDHpyr (pp) G43	23.60749
rmaxPK (pp) G43	23.60749
rmaxSynth1 (pp) G43	23.60749
KpepCxylasefdp (pp) G44	52.554318
KPKadp (pp) G44	52.554318
rmaxpepCxylase (pp) G44	52.554318
KpepCxylasefdp (pp) G45	38.584813
KPKpep (pp) G45	38.584813
rmaxpepCxylase (pp) G45	38.584813
KpepCxylasefdp (pp) G46	21.090788
KPTSg6p (pp) G46	21.090788
nPTSg6p (pp) G46	21.090788
KpepCxylasefdp (pp) G47	20.544658
nDAHPSe4p (pp) G47	20.544658
rmaxpepCxylase (pp) G47	20.544658
KpepCxylasefdp (pp) G48	20.185268
npepCxylasefdp (pp) G48	20.185268
rmaxpepCxylase (pp) G48	20.185268
KpepCxylasefdp (pp) G49	20.339736
rmaxDAHPS (pp) G49	20.339736
rmaxpepCxylase (pp) G49	20.339736
KpepCxylasefdp (pp) G50	85.225042
rmaxpepCxylase (pp) G50	85.225042
rmaxPK (pp) G50	85.225042
KpepCxylasefdp (pp) G51	162.18888
rmaxpepCxylase (pp) G51	162.18888
rmaxSerSynth (pp) G51	162.18888
KpepCxylasefdp (pp) G52	151.66525
rmaxpepCxylase (pp) G52	151.66525
rmaxSynth1 (pp) G52	151.66525
KpepCxylasefdp (pp) G53	23.191301
rmaxpepCxylase (pp) G53	23.191301
rmaxTrpSynth (pp) G53	23.191301
KpepCxylasepep (pp) G54	21.126667
KPTSg6p (pp) G54	21.126667
nPTSg6p (pp) G54	21.126667
KPFKadpa (pp) G55	26.092968
KPFKampa (pp) G55	26.092968
KPFKatps (pp) G55	26.092968
KPFKadpa (pp) G56	24.366397
KPFKampa (pp) G56	24.366397
KPFKf6ps (pp) G56	24.366397
KPFKadpa (pp) G57	26.577459
KPFKampa (pp) G57	26.577459
LPFK (pp) G57	26.577459
KPFKadpa (pp) G58	22.396188
KPFKampa (pp) G58	22.396188
nPFK (pp) G58	22.396188
KPFKadpa (pp) G59	26.724622
KPFKampa (pp) G59	26.724622
rmaxPFK (pp) G59	26.724622
KPFKadpa (pp) G60	25.412765
KPFKampb (pp) G60	25.412765
KPFKatps (pp) G60	25.412765
KPFKadpa (pp) G61	20.827147
KPFKampb (pp) G61	20.827147
LPFK (pp) G61	20.827147
KPFKadpa (pp) G62	20.884647
KPFKampb (pp) G62	20.884647
rmaxPFK (pp) G62	20.884647
KPFKadpa (pp) G63	25.592047
KPFKatps (pp) G63	25.592047
KPFKf6ps (pp) G63	25.592047
KPFKadpa (pp) G64	23.834321
KPFKatps (pp) G64	23.834321
KPFKpep (pp) G64	23.834321
KPFKadpa (pp) G65	26.111065
KPFKatps (pp) G65	26.111065
LPFK (pp) G65	26.111065
KPFKadpa (pp) G66	24.880452
KPFKatps (pp) G66	24.880452
nPFK (pp) G66	24.880452
KPFKadpa (pp) G67	26.186549
KPFKatps (pp) G67	26.186549
rmaxPFK (pp) G67	26.186549
KPFKadpa (pp) G68	23.284221
KPTSg6p (pp) G68	23.284221
nPTSg6p (pp) G68	23.284221
KPFKadpa (pp) G69	21.177758
KPTSg6p (pp) G69	21.177758
rmaxPTS (pp) G69	21.177758
KPFKadpb (pp) G70	26.3712
KPFKampa (pp) G70	26.3712
KPFKatps (pp) G70	26.3712
KPFKadpb (pp) G71	40.807994
KPFKampa (pp) G71	40.807994
KPFKf6ps (pp) G71	40.807994
KPFKadpb (pp) G72	48.247325
KPFKampa (pp) G72	48.247325
LPFK (pp) G72	48.247325
KPFKadpb (pp) G73	34.046299
KPFKampa (pp) G73	34.046299
nPFK (pp) G73	34.046299
KPFKadpb (pp) G74	50.502732
KPFKampa (pp) G74	50.502732
rmaxPFK (pp) G74	50.502732
KPFKadpb (pp) G75	23.276207
KPFKampb (pp) G75	23.276207
KPFKatps (pp) G75	23.276207
KPFKadpb (pp) G76	31.775576
KPFKampb (pp) G76	31.775576
KPFKf6ps (pp) G76	31.775576
KPFKadpb (pp) G77	35.497734
KPFKampb (pp) G77	35.497734
LPFK (pp) G77	35.497734
KPFKadpb (pp) G78	28.153928
KPFKampb (pp) G78	28.153928
nPFK (pp) G78	28.153928
KPFKadpb (pp) G79	36.2743
KPFKampb (pp) G79	36.2743
rmaxPFK (pp) G79	36.2743
KPFKadpb (pp) G80	38.625656
KPFKatps (pp) G80	38.625656
KPFKf6ps (pp) G80	38.625656
KPFKadpb (pp) G81	38.575887
KPFKatps (pp) G81	38.575887
LPFK (pp) G81	38.575887
KPFKadpb (pp) G82	36.413218
KPFKatps (pp) G82	36.413218
nPFK (pp) G82	36.413218
KPFKadpb (pp) G83	39.488837
KPFKatps (pp) G83	39.488837
rmaxPFK (pp) G83	39.488837
KPFKadpb (pp) G84	22.26347
KPTSg6p (pp) G84	22.26347
nPTSg6p (pp) G84	22.26347
KPFKadpb (pp) G85	20.496621
KPTSg6p (pp) G85	20.496621
rmaxPTS (pp) G85	20.496621
KPFKadpc (pp) G86	20.707497
KPTSg6p (pp) G86	20.707497
nPTSg6p (pp) G86	20.707497
KPFKampa (pp) G87	25.282452
KPFKatps (pp) G87	25.282452
KPFKf6ps (pp) G87	25.282452
KPFKampa (pp) G88	22.442153
KPFKatps (pp) G88	22.442153
KPFKpep (pp) G88	22.442153
KPFKampa (pp) G89	26.444089
KPFKatps (pp) G89	26.444089
LPFK (pp) G89	26.444089
KPFKampa (pp) G90	24.237368
KPFKatps (pp) G90	24.237368
nPFK (pp) G90	24.237368
KPFKampa (pp) G91	26.455413
KPFKatps (pp) G91	26.455413
rmaxPFK (pp) G91	26.455413
KPFKampa (pp) G92	29.829223
KPTSg6p (pp) G92	29.829223
nPTSg6p (pp) G92	29.829223
KPFKampa (pp) G93	25.683193
KPTSg6p (pp) G93	25.683193
rmaxPTS (pp) G93	25.683193
KPFKampb (pp) G94	20.801847
KPFKatps (pp) G94	20.801847
KPFKf6ps (pp) G94	20.801847
KPFKampb (pp) G95	21.866309
KPFKatps (pp) G95	21.866309
KPFKpep (pp) G95	21.866309
KPFKampb (pp) G96	21.493179
KPFKatps (pp) G96	21.493179
LPFK (pp) G96	21.493179
KPFKampb (pp) G97	20.20865
KPFKatps (pp) G97	20.20865
nPFK (pp) G97	20.20865
KPFKampb (pp) G98	21.479333
KPFKatps (pp) G98	21.479333
rmaxPFK (pp) G98	21.479333
KPFKampb (pp) G99	28.945254
KPTSg6p (pp) G99	28.945254
nPTSg6p (pp) G99	28.945254
KPFKampb (pp) G100	25.444103
KPTSg6p (pp) G100	25.444103
rmaxPTS (pp) G100	25.444103
KPFKatps (pp) G101	24.985302
KPTSg6p (pp) G101	24.985302
nPTSg6p (pp) G101	24.985302
KPFKatps (pp) G102	22.487114
KPTSg6p (pp) G102	22.487114
rmaxPTS (pp) G102	22.487114
KPFKf6ps (pp) G103	20.085033
KPTSg6p (pp) G103	20.085033
nPTSg6p (pp) G103	20.085033
KPFKpep (pp) G104	20.166364
KPTSg6p (pp) G104	20.166364
nPTSg6p (pp) G104	20.166364
KPGIf6ppginh (pp) G105	22.450583
KPTSg6p (pp) G105	22.450583
nPTSg6p (pp) G105	22.450583
KPGIf6ppginh (pp) G106	20.876949
KPTSg6p (pp) G106	20.876949
rmaxPTS (pp) G106	20.876949
KPGIg6p (pp) G107	27.453117
KPTSg6p (pp) G107	27.453117
nPTSg6p (pp) G107	27.453117
KPGIg6p (pp) G108	26.642308
KPTSg6p (pp) G108	26.642308
rmaxPTS (pp) G108	26.642308
KPGIg6ppginh (pp) G109	27.503106
KPTSg6p (pp) G109	27.503106
nPTSg6p (pp) G109	27.503106
KPGIg6ppginh (pp) G110	26.682947
KPTSg6p (pp) G110	26.682947
rmaxPTS (pp) G110	26.682947
KPGKadp (pp) G111	21.153304
KPTSg6p (pp) G111	21.153304
nPTSg6p (pp) G111	21.153304
KPGKatp (pp) G112	20.515172
KPTSg6p (pp) G112	20.515172
nPTSg6p (pp) G112	20.515172
KPGKeq (pp) G113	24.360054
KPTSg6p (pp) G113	24.360054
nPTSg6p (pp) G113	24.360054
KPGKeq (pp) G114	20.951103
KPTSg6p (pp) G114	20.951103
rmaxPTS (pp) G114	20.951103
KPGluMueq (pp) G115	20.875824
KPTSg6p (pp) G115	20.875824
nPTSg6p (pp) G115	20.875824
KPKadp (pp) G116	21.257184
KPTSg6p (pp) G116	21.257184
nPTSg6p (pp) G116	21.257184
KPKadp (pp) G117	23.677816
KTKbeq (pp) G117	23.677816
rmaxPK (pp) G117	23.677816
KPKadp (pp) G118	34.354583
rmaxPK (pp) G118	34.354583
rmaxTKb (pp) G118	34.354583
KPKpep (pp) G119	20.509122
KPTSg6p (pp) G119	20.509122
nPTSg6p (pp) G119	20.509122
KPTSa1 (pp) G120	32.403931
KPTSa3 (pp) G120	32.403931
KPTSg6p (pp) G120	32.403931
KPTSa1 (pp) G121	21.17051
KPTSa3 (pp) G121	21.17051
nPTSg6p (pp) G121	21.17051
KPTSa1 (pp) G122	125.68175
KPTSa3 (pp) G122	125.68175
rmaxPTS (pp) G122	125.68175
KPTSa1 (pp) G123	60.310737
KPTSg6p (pp) G123	60.310737
nPTSg6p (pp) G123	60.310737
KPTSa1 (pp) G124	50.828224
KPTSg6p (pp) G124	50.828224
rmaxPTS (pp) G124	50.828224
KPTSa1 (pp) G125	40.740055
nPTSg6p (pp) G125	40.740055
rmaxPTS (pp) G125	40.740055
KPTSa1 (pp) G126	21.497036
rmaxPK (pp) G126	21.497036
rmaxSerSynth (pp) G126	21.497036
KPTSa1 (pp) G127	20.634766
rmaxPK (pp) G127	20.634766
rmaxSynth1 (pp) G127	20.634766
KPTSa3 (pp) G128	38.53271
KPTSg6p (pp) G128	38.53271
nPTSg6p (pp) G128	38.53271
KPTSa3 (pp) G129	36.182382
KPTSg6p (pp) G129	36.182382
rmaxPTS (pp) G129	36.182382
KPTSa3 (pp) G130	22.029261
nPTSg6p (pp) G130	22.029261
rmaxPTS (pp) G130	22.029261
KPTSg6p (pp) G131	21.263929
KR5PIeq (pp) G131	21.263929
nPTSg6p (pp) G131	21.263929
KPTSg6p (pp) G132	21.203302
KRu5Peq (pp) G132	21.203302
nPTSg6p (pp) G132	21.203302
KPTSg6p (pp) G133	21.375278
kTISdhap (pp) G133	21.375278
nPTSg6p (pp) G133	21.375278
KPTSg6p (pp) G134	20.098486
kTISeq (pp) G134	20.098486
nPTSg6p (pp) G134	20.098486
KPTSg6p (pp) G135	20.900777
nDAHPSe4p (pp) G135	20.900777
nPTSg6p (pp) G135	20.900777
KPTSg6p (pp) G136	20.090269
nG1PATfdp (pp) G136	20.090269
nPTSg6p (pp) G136	20.090269
KPTSg6p (pp) G137	21.032721
npepCxylasefdp (pp) G137	21.032721
nPTSg6p (pp) G137	21.032721
KPTSg6p (pp) G138	20.221969
nPFK (pp) G138	20.221969
nPTSg6p (pp) G138	20.221969
KPTSg6p (pp) G139	21.707837
nPTSg6p (pp) G139	21.707837
rmaxALDO (pp) G139	21.707837
KPTSg6p (pp) G140	20.95278
nPTSg6p (pp) G140	20.95278
rmaxDAHPS (pp) G140	20.95278
KPTSg6p (pp) G141	20.392906
nPTSg6p (pp) G141	20.392906
rmaxG3PDH (pp) G141	20.392906
KPTSg6p (pp) G142	20.862667
nPTSg6p (pp) G142	20.862667
rmaxGAPDH (pp) G142	20.862667
KPTSg6p (pp) G143	21.238012
nPTSg6p (pp) G143	21.238012
rmaxpepCxylase (pp) G143	21.238012
KPTSg6p (pp) G144	27.475099
nPTSg6p (pp) G144	27.475099
rmaxPGI (pp) G144	27.475099
KPTSg6p (pp) G145	20.711374
nPTSg6p (pp) G145	20.711374
rmaxPK (pp) G145	20.711374
KPTSg6p (pp) G146	70.610349
nPTSg6p (pp) G146	70.610349
rmaxPTS (pp) G146	70.610349
KPTSg6p (pp) G147	20.279303
nPTSg6p (pp) G147	20.279303
rmaxRPPK (pp) G147	20.279303
KPTSg6p (pp) G148	20.541112
nPTSg6p (pp) G148	20.541112
rmaxSerSynth (pp) G148	20.541112
KPTSg6p (pp) G149	20.549803
nPTSg6p (pp) G149	20.549803
rmaxSynth1 (pp) G149	20.549803
KPTSg6p (pp) G150	23.134239
nPTSg6p (pp) G150	23.134239
rmaxSynth2 (pp) G150	23.134239
KPTSg6p (pp) G151	20.025141
nPTSg6p (pp) G151	20.025141
rmaxTIS (pp) G151	20.025141
KPTSg6p (pp) G152	24.680231
nPTSg6p (pp) G152	24.680231
rmaxTKb (pp) G152	24.680231
KPTSg6p (pp) G153	20.077166
nPTSg6p (pp) G153	20.077166
rmaxTrpSynth (pp) G153	20.077166
KPTSg6p (pp) G154	20.123197
nPTSg6p (pp) G154	20.123197
VALDOblf (pp) G154	20.123197
KPTSg6p (pp) G155	26.655579
rmaxPGI (pp) G155	26.655579
rmaxPTS (pp) G155	26.655579
KPTSg6p (pp) G156	20.467701
rmaxPK (pp) G156	20.467701
rmaxSerSynth (pp) G156	20.467701
KPTSg6p (pp) G157	20.523175
rmaxPTS (pp) G157	20.523175
rmaxSynth2 (pp) G157	20.523175
KPTSg6p (pp) G158	21.743824
rmaxPTS (pp) G158	21.743824
rmaxTKb (pp) G158	21.743824
KR5PIeq (pp) G159	20.686383
KRu5Peq (pp) G159	20.686383
KTAeq (pp) G159	20.686383
KR5PIeq (pp) G160	20.843773
KRu5Peq (pp) G160	20.843773
KTKaeq (pp) G160	20.843773
KR5PIeq (pp) G161	20.529389
KRu5Peq (pp) G161	20.529389
nDAHPSe4p (pp) G161	20.529389
KR5PIeq (pp) G162	20.494461
KRu5Peq (pp) G162	20.494461
rmaxDAHPS (pp) G162	20.494461
KR5PIeq (pp) G163	20.263641
KTAeq (pp) G163	20.263641
KTKaeq (pp) G163	20.263641
KR5PIeq (pp) G164	23.981303
KTAeq (pp) G164	23.981303
nDAHPSe4p (pp) G164	23.981303
KR5PIeq (pp) G165	26.096308
KTAeq (pp) G165	26.096308
rmaxDAHPS (pp) G165	26.096308
KR5PIeq (pp) G166	25.938699
KTKaeq (pp) G166	25.938699
nDAHPSe4p (pp) G166	25.938699
KRu5Peq (pp) G167	29.359688
KTAeq (pp) G167	29.359688
nDAHPSe4p (pp) G167	29.359688
KRu5Peq (pp) G168	36.219097
KTAeq (pp) G168	36.219097
rmaxDAHPS (pp) G168	36.219097
KRu5Peq (pp) G169	46.563922
KTKaeq (pp) G169	46.563922
nDAHPSe4p (pp) G169	46.563922
KRu5Peq (pp) G170	24.037232
KTKaeq (pp) G170	24.037232
rmaxDAHPS (pp) G170	24.037232
KTAeq (pp) G171	20.603354
KTKaeq (pp) G171	20.603354
nDAHPSe4p (pp) G171	20.603354
KTAeq (pp) G172	21.354732
KTKaeq (pp) G172	21.354732
nG1PATfdp (pp) G172	21.354732
KTAeq (pp) G173	24.517858
KTKaeq (pp) G173	24.517858
rmaxRPPK (pp) G173	24.517858
nPDH (pp) G174	23.799226
rmaxPK (pp) G174	23.799226
rmaxSerSynth (pp) G174	23.799226
nPDH (pp) G175	22.871589
rmaxPK (pp) G175	22.871589
rmaxSynth1 (pp) G175	22.871589
rmaxPDH (pp) G176	23.855002
rmaxPK (pp) G176	23.855002
rmaxSerSynth (pp) G176	23.855002
rmaxPDH (pp) G177	22.902607
rmaxPK (pp) G177	22.902607
rmaxSynth1 (pp) G177	22.902607
rmaxPK (pp) G178	20.968085
rmaxPTS (pp) G178	20.968085
rmaxSerSynth (pp) G178	20.968085
rmaxPK (pp) G179	20.268705
rmaxPTS (pp) G179	20.268705
rmaxSynth1 (pp) G179	20.268705
rmaxPK (pp) G180	22.086747
rmaxSerSynth (pp) G180	22.086747
rmaxSynth2 (pp) G180	22.086747
rmaxPK (pp) G181	20.797886
rmaxSynth1 (pp) G181	20.797886
rmaxSynth2 (pp) G181	20.797886
