# Supplementary material for: Parameter identifiability analysis and visualization in large-scale kinetic models of biosystems
Source: BMC Syst Biol. 2017 May 5;11:54. doi: 10.1186/s12918-017-0428-y (PMC5420165; doi:10.1186/s12918-017-0428-y)
Supplement: Supplementary file 1 — VisId toolbox. This compressed folder contains the VisId MATLAB toolbox. (ZIP 1030 KB) [file 12918_2017_428_MOESM1_ESM.zip › visid-master/case_studies/B2/cytoscape/hcgrps_HCI_nodeTable.txt]

name	type
kALDOdhap	par
kALDOeq	par
kALDOfdp	par
kALDOgap	par
kALDOgapinh	par
KDAHPSe4p	par
KDAHPSpep	par
KENOeq	par
KENOpep	par
KENOpg2	par
KG1PATatp	par
KG1PATfdp	par
KG1PATg1p	par
KG3PDHdhap	par
KG6PDHg6p	par
KG6PDHnadp	par
KG6PDHnadphg6pinh	par
KG6PDHnadphnadpinh	par
KGAPDHeq	par
KGAPDHgap	par
KGAPDHnad	par
KGAPDHnadh	par
KGAPDHpgp	par
KPDHpyr	par
KpepCxylasefdp	par
KpepCxylasepep	par
KPFKadpa	par
KPFKadpb	par
KPFKadpc	par
KPFKampa	par
KPFKampb	par
KPFKatps	par
KPFKf6ps	par
KPFKpep	par
KPGDHatpinh	par
KPGDHnadp	par
KPGDHnadphinh	par
KPGDHpg	par
KPGIeq	par
KPGIf6p	par
KPGIf6ppginh	par
KPGIg6p	par
KPGIg6ppginh	par
KPGKadp	par
KPGKatp	par
KPGKeq	par
KPGKpg3	par
KPGKpgp	par
KPGluMueq	par
KPGluMupg2	par
KPGluMupg3	par
KPGMeq	par
KPGMg1p	par
KPGMg6p	par
KPKadp	par
KPKamp	par
KPKatp	par
KPKfdp	par
KPKpep	par
KPTSa1	par
KPTSa2	par
KPTSa3	par
KPTSg6p	par
KR5PIeq	par
KRPPKrib5p	par
KRu5Peq	par
KSerSynthpg3	par
KSynth1pep	par
KSynth2pyr	par
KTAeq	par
kTISdhap	par
kTISeq	par
kTISgap	par
KTKaeq	par
KTKbeq	par
LPFK	par
LPK	par
nDAHPSe4p	par
nDAHPSpep	par
nG1PATfdp	par
nPDH	par
npepCxylasefdp	par
nPFK	par
nPK	par
nPTSg6p	par
rmaxALDO	par
rmaxDAHPS	par
rmaxENO	par
rmaxG1PAT	par
rmaxG3PDH	par
rmaxG6PDH	par
rmaxGAPDH	par
rmaxMetSynth	par
rmaxMurSynth	par
rmaxPDH	par
rmaxpepCxylase	par
rmaxPFK	par
rmaxPGDH	par
rmaxPGI	par
rmaxPGK	par
rmaxPGluMu	par
rmaxPGM	par
rmaxPK	par
rmaxPTS	par
rmaxR5PI	par
rmaxRPPK	par
rmaxRu5P	par
rmaxSerSynth	par
rmaxSynth1	par
rmaxSynth2	par
rmaxTA	par
rmaxTIS	par
rmaxTKa	par
rmaxTKb	par
rmaxTrpSynth	par
VALDOblf	par
G1	group_var
G2	group_var
G3	group_var
G4	group_var
G5	group_var
G6	group_var
G7	group_var
G8	group_var
G9	group_var
G10	group_var
G11	group_var
G12	group_var
G13	group_var
G14	group_var
G15	group_var
G16	group_var
G17	group_var
G18	group_var
G19	group_var
G20	group_var
G21	group_var
G22	group_var
G23	group_var
G24	group_var
G25	group_var
G26	group_var
G27	group_var
G28	group_var
G29	group_var
G30	group_var
G31	group_var
G32	group_var
G33	group_var
G34	group_var
G35	group_var
G36	group_var
G37	group_var
G38	group_var
G39	group_var
G40	group_var
G41	group_var
G42	group_var
G43	group_var
G44	group_var
G45	group_var
G46	group_var
G47	group_var
G48	group_var
G49	group_var
G50	group_var
G51	group_var
G52	group_var
G53	group_var
G54	group_var
G55	group_var
G56	group_var
G57	group_var
G58	group_var
G59	group_var
G60	group_var
G61	group_var
G62	group_var
G63	group_var
G64	group_var
G65	group_var
G66	group_var
G67	group_var
G68	group_var
G69	group_var
G70	group_var
G71	group_var
G72	group_var
G73	group_var
G74	group_var
G75	group_var
G76	group_var
G77	group_var
G78	group_var
G79	group_var
G80	group_var
G81	group_var
G82	group_var
G83	group_var
G84	group_var
G85	group_var
G86	group_var
G87	group_var
G88	group_var
G89	group_var
G90	group_var
G91	group_var
G92	group_var
G93	group_var
G94	group_var
G95	group_var
G96	group_var
G97	group_var
G98	group_var
G99	group_var
G100	group_var
G101	group_var
G102	group_var
G103	group_var
G104	group_var
G105	group_var
G106	group_var
G107	group_var
G108	group_var
G109	group_var
G110	group_var
G111	group_var
G112	group_var
G113	group_var
G114	group_var
G115	group_var
G116	group_var
G117	group_var
G118	group_var
G119	group_var
G120	group_var
G121	group_var
G122	group_var
G123	group_var
G124	group_var
G125	group_var
G126	group_var
G127	group_var
G128	group_var
G129	group_var
G130	group_var
G131	group_var
G132	group_var
G133	group_var
G134	group_var
G135	group_var
G136	group_var
G137	group_var
G138	group_var
G139	group_var
G140	group_var
G141	group_var
G142	group_var
G143	group_var
G144	group_var
G145	group_var
G146	group_var
G147	group_var
G148	group_var
G149	group_var
G150	group_var
G151	group_var
G152	group_var
G153	group_var
G154	group_var
G155	group_var
G156	group_var
G157	group_var
G158	group_var
G159	group_var
G160	group_var
G161	group_var
G162	group_var
G163	group_var
G164	group_var
G165	group_var
G166	group_var
G167	group_var
G168	group_var
G169	group_var
G170	group_var
G171	group_var
G172	group_var
G173	group_var
G174	group_var
G175	group_var
G176	group_var
G177	group_var
G178	group_var
G179	group_var
G180	group_var
G181	group_var
