# Supplementary material for: Parameter identifiability analysis and visualization in large-scale kinetic models of biosystems
Source: BMC Syst Biol. 2017 May 5;11:54. doi: 10.1186/s12918-017-0428-y (PMC5420165; doi:10.1186/s12918-017-0428-y)
Supplement: Supplementary file 1 — VisId toolbox. This compressed folder contains the VisId MATLAB toolbox. (ZIP 1030 KB) [file 12918_2017_428_MOESM1_ESM.zip › visid-master/case_studies/B2/cytoscape/network_ID.txt]

Parameter	Identifiability
kALDOdhap	id param
kALDOeq	non-id param
kALDOfdp	id param
kALDOgap	id param
kALDOgapinh	non-id param
KDAHPSe4p	non-id param
KDAHPSpep	id param
KENOeq	id param
KENOpep	id param
KENOpg2	id param
KG1PATatp	id param
KG1PATfdp	id param
KG1PATg1p	id param
KG3PDHdhap	id param
KG6PDHg6p	id param
KG6PDHnadp	non-id param
KG6PDHnadphg6pinh	id param
KG6PDHnadphnadpinh	id param
KGAPDHeq	id param
KGAPDHgap	non-id param
KGAPDHnad	non-id param
KGAPDHnadh	id param
KGAPDHpgp	non-id param
KPDHpyr	non-id param
KpepCxylasefdp	non-id param
KpepCxylasepep	non-id param
KPFKadpa	non-id param
KPFKadpb	non-id param
KPFKadpc	id param
KPFKampa	id param
KPFKampb	non-id param
KPFKatps	non-id param
KPFKf6ps	non-id param
KPFKpep	id param
KPGDHatpinh	id param
KPGDHnadp	non-id param
KPGDHnadphinh	id param
KPGDHpg	non-id param
KPGIeq	non-id param
KPGIf6p	id param
KPGIf6ppginh	id param
KPGIg6p	id param
KPGIg6ppginh	non-id param
KPGKadp	id param
KPGKatp	id param
KPGKeq	non-id param
KPGKpg3	non-id param
KPGKpgp	id param
KPGluMueq	non-id param
KPGluMupg2	id param
KPGluMupg3	id param
KPGMeq	id param
KPGMg1p	id param
KPGMg6p	id param
KPKadp	non-id param
KPKamp	id param
KPKatp	id param
KPKfdp	id param
KPKpep	id param
KPTSa1	non-id param
KPTSa2	id param
KPTSa3	id param
KPTSg6p	id param
KR5PIeq	id param
KRPPKrib5p	id param
KRu5Peq	non-id param
KSerSynthpg3	id param
KSynth1pep	id param
KSynth2pyr	id param
KTAeq	id param
kTISdhap	id param
kTISeq	non-id param
kTISgap	id param
KTKaeq	non-id param
KTKbeq	non-id param
LPFK	non-id param
LPK	id param
nDAHPSe4p	non-id param
nDAHPSpep	id param
nG1PATfdp	id param
nPDH	id param
npepCxylasefdp	id param
nPFK	non-id param
nPK	id param
nPTSg6p	non-id param
rmaxALDO	id param
rmaxDAHPS	non-id param
rmaxENO	id param
rmaxG1PAT	id param
rmaxG3PDH	id param
rmaxG6PDH	non-id param
rmaxGAPDH	id param
rmaxMetSynth	id param
rmaxMurSynth	id param
rmaxPDH	non-id param
rmaxpepCxylase	non-id param
rmaxPFK	non-id param
rmaxPGDH	non-id param
rmaxPGI	non-id param
rmaxPGK	non-id param
rmaxPGluMu	id param
rmaxPGM	id param
rmaxPK	non-id param
rmaxPTS	non-id param
rmaxR5PI	id param
rmaxRPPK	id param
rmaxRu5P	id param
rmaxSerSynth	non-id param
rmaxSynth1	non-id param
rmaxSynth2	id param
rmaxTA	id param
rmaxTIS	id param
rmaxTKa	id param
rmaxTKb	id param
rmaxTrpSynth	id param
VALDOblf	id param
