# Supplementary material for: Parameter identifiability analysis and visualization in large-scale kinetic models of biosystems
Source: BMC Syst Biol. 2017 May 5;11:54. doi: 10.1186/s12918-017-0428-y (PMC5420165; doi:10.1186/s12918-017-0428-y)
Supplement: Supplementary file 1 — VisId toolbox. This compressed folder contains the VisId MATLAB toolbox. (ZIP 1030 KB) [file 12918_2017_428_MOESM1_ESM.zip › visid-master/case_studies/B2/cytoscape/network_network.sif]

kALDOdhap	ps	cdhap
kALDOeq	ps	cdhap
kALDOfdp	ps	cdhap
kALDOgap	ps	cdhap
kALDOgapinh	ps	cdhap
KG3PDHdhap	ps	cdhap
kTISdhap	ps	cdhap
kTISeq	ps	cdhap
kTISgap	ps	cdhap
rmaxALDO	ps	cdhap
rmaxG3PDH	ps	cdhap
rmaxTIS	ps	cdhap
VALDOblf	ps	cdhap
mu	ps	cdhap
cytosol	ps	cdhap
KDAHPSe4p	ps	ce4p
KDAHPSpep	ps	ce4p
KTAeq	ps	ce4p
KTKbeq	ps	ce4p
nDAHPSe4p	ps	ce4p
nDAHPSpep	ps	ce4p
rmaxDAHPS	ps	ce4p
rmaxTA	ps	ce4p
rmaxTKb	ps	ce4p
mu	ps	ce4p
cytosol	ps	ce4p
KPFKadpa	ps	cf6p
KPFKadpb	ps	cf6p
KPFKadpc	ps	cf6p
KPFKampa	ps	cf6p
KPFKampb	ps	cf6p
KPFKatps	ps	cf6p
KPFKf6ps	ps	cf6p
KPFKpep	ps	cf6p
KPGIeq	ps	cf6p
KPGIf6p	ps	cf6p
KPGIf6ppginh	ps	cf6p
KPGIg6p	ps	cf6p
KPGIg6ppginh	ps	cf6p
KTAeq	ps	cf6p
KTKbeq	ps	cf6p
LPFK	ps	cf6p
nPFK	ps	cf6p
rmaxMurSynth	ps	cf6p
rmaxPFK	ps	cf6p
rmaxPGI	ps	cf6p
rmaxTA	ps	cf6p
rmaxTKb	ps	cf6p
mu	ps	cf6p
cytosol	ps	cf6p
kALDOdhap	ps	cfdp
kALDOeq	ps	cfdp
kALDOfdp	ps	cfdp
kALDOgap	ps	cfdp
kALDOgapinh	ps	cfdp
KPFKadpa	ps	cfdp
KPFKadpb	ps	cfdp
KPFKadpc	ps	cfdp
KPFKampa	ps	cfdp
KPFKampb	ps	cfdp
KPFKatps	ps	cfdp
KPFKf6ps	ps	cfdp
KPFKpep	ps	cfdp
LPFK	ps	cfdp
nPFK	ps	cfdp
rmaxALDO	ps	cfdp
rmaxPFK	ps	cfdp
VALDOblf	ps	cfdp
mu	ps	cfdp
cytosol	ps	cfdp
KG1PATatp	ps	cg1p
KG1PATfdp	ps	cg1p
KG1PATg1p	ps	cg1p
KPGMeq	ps	cg1p
KPGMg1p	ps	cg1p
KPGMg6p	ps	cg1p
nG1PATfdp	ps	cg1p
rmaxG1PAT	ps	cg1p
rmaxPGM	ps	cg1p
mu	ps	cg1p
cytosol	ps	cg1p
KG6PDHg6p	ps	cg6p
KG6PDHnadp	ps	cg6p
KG6PDHnadphg6pinh	ps	cg6p
KG6PDHnadphnadpinh	ps	cg6p
KPGIeq	ps	cg6p
KPGIf6p	ps	cg6p
KPGIf6ppginh	ps	cg6p
KPGIg6p	ps	cg6p
KPGIg6ppginh	ps	cg6p
KPGMeq	ps	cg6p
KPGMg1p	ps	cg6p
KPGMg6p	ps	cg6p
KPTSa1	ps	cg6p
KPTSa2	ps	cg6p
KPTSa3	ps	cg6p
KPTSg6p	ps	cg6p
nPTSg6p	ps	cg6p
rmaxG6PDH	ps	cg6p
rmaxPGI	ps	cg6p
rmaxPGM	ps	cg6p
rmaxPTS	ps	cg6p
mu	ps	cg6p
cytosol	ps	cg6p
extracellular	ps	cg6p
kALDOdhap	ps	cgap
kALDOeq	ps	cgap
kALDOfdp	ps	cgap
kALDOgap	ps	cgap
kALDOgapinh	ps	cgap
KGAPDHeq	ps	cgap
KGAPDHgap	ps	cgap
KGAPDHnad	ps	cgap
KGAPDHnadh	ps	cgap
KGAPDHpgp	ps	cgap
KTAeq	ps	cgap
kTISdhap	ps	cgap
kTISeq	ps	cgap
kTISgap	ps	cgap
KTKaeq	ps	cgap
KTKbeq	ps	cgap
rmaxALDO	ps	cgap
rmaxGAPDH	ps	cgap
rmaxTA	ps	cgap
rmaxTIS	ps	cgap
rmaxTKa	ps	cgap
rmaxTKb	ps	cgap
rmaxTrpSynth	ps	cgap
VALDOblf	ps	cgap
mu	ps	cgap
cytosol	ps	cgap
KDAHPSe4p	ps	cpep
KDAHPSpep	ps	cpep
KENOeq	ps	cpep
KENOpep	ps	cpep
KENOpg2	ps	cpep
KpepCxylasefdp	ps	cpep
KpepCxylasepep	ps	cpep
KPKadp	ps	cpep
KPKamp	ps	cpep
KPKatp	ps	cpep
KPKfdp	ps	cpep
KPKpep	ps	cpep
KPTSa1	ps	cpep
KPTSa2	ps	cpep
KPTSa3	ps	cpep
KPTSg6p	ps	cpep
KSynth1pep	ps	cpep
LPK	ps	cpep
nDAHPSe4p	ps	cpep
nDAHPSpep	ps	cpep
npepCxylasefdp	ps	cpep
nPK	ps	cpep
nPTSg6p	ps	cpep
rmaxDAHPS	ps	cpep
rmaxENO	ps	cpep
rmaxpepCxylase	ps	cpep
rmaxPK	ps	cpep
rmaxPTS	ps	cpep
rmaxSynth1	ps	cpep
mu	ps	cpep
cytosol	ps	cpep
extracellular	ps	cpep
KG6PDHg6p	ps	cpg
KG6PDHnadp	ps	cpg
KG6PDHnadphg6pinh	ps	cpg
KG6PDHnadphnadpinh	ps	cpg
KPGDHatpinh	ps	cpg
KPGDHnadp	ps	cpg
KPGDHnadphinh	ps	cpg
KPGDHpg	ps	cpg
rmaxG6PDH	ps	cpg
rmaxPGDH	ps	cpg
mu	ps	cpg
cytosol	ps	cpg
KENOeq	ps	cpg2
KENOpep	ps	cpg2
KENOpg2	ps	cpg2
KPGluMueq	ps	cpg2
KPGluMupg2	ps	cpg2
KPGluMupg3	ps	cpg2
rmaxENO	ps	cpg2
rmaxPGluMu	ps	cpg2
mu	ps	cpg2
cytosol	ps	cpg2
KPGKadp	ps	cpg3
KPGKatp	ps	cpg3
KPGKeq	ps	cpg3
KPGKpg3	ps	cpg3
KPGKpgp	ps	cpg3
KPGluMueq	ps	cpg3
KPGluMupg2	ps	cpg3
KPGluMupg3	ps	cpg3
KSerSynthpg3	ps	cpg3
rmaxPGK	ps	cpg3
rmaxPGluMu	ps	cpg3
rmaxSerSynth	ps	cpg3
mu	ps	cpg3
cytosol	ps	cpg3
KGAPDHeq	ps	cpgp
KGAPDHgap	ps	cpgp
KGAPDHnad	ps	cpgp
KGAPDHnadh	ps	cpgp
KGAPDHpgp	ps	cpgp
KPGKadp	ps	cpgp
KPGKatp	ps	cpgp
KPGKeq	ps	cpgp
KPGKpg3	ps	cpgp
KPGKpgp	ps	cpgp
rmaxGAPDH	ps	cpgp
rmaxPGK	ps	cpgp
mu	ps	cpgp
cytosol	ps	cpgp
KPDHpyr	ps	cpyr
KPKadp	ps	cpyr
KPKamp	ps	cpyr
KPKatp	ps	cpyr
KPKfdp	ps	cpyr
KPKpep	ps	cpyr
KPTSa1	ps	cpyr
KPTSa2	ps	cpyr
KPTSa3	ps	cpyr
KPTSg6p	ps	cpyr
KSynth2pyr	ps	cpyr
LPK	ps	cpyr
nPDH	ps	cpyr
nPK	ps	cpyr
nPTSg6p	ps	cpyr
rmaxMetSynth	ps	cpyr
rmaxPDH	ps	cpyr
rmaxPK	ps	cpyr
rmaxPTS	ps	cpyr
rmaxSynth2	ps	cpyr
rmaxTrpSynth	ps	cpyr
mu	ps	cpyr
cytosol	ps	cpyr
extracellular	ps	cpyr
KR5PIeq	ps	crib5p
KRPPKrib5p	ps	crib5p
KTKaeq	ps	crib5p
rmaxR5PI	ps	crib5p
rmaxRPPK	ps	crib5p
rmaxTKa	ps	crib5p
mu	ps	crib5p
cytosol	ps	crib5p
KPGDHatpinh	ps	cribu5p
KPGDHnadp	ps	cribu5p
KPGDHnadphinh	ps	cribu5p
KPGDHpg	ps	cribu5p
KR5PIeq	ps	cribu5p
KRu5Peq	ps	cribu5p
rmaxPGDH	ps	cribu5p
rmaxR5PI	ps	cribu5p
rmaxRu5P	ps	cribu5p
mu	ps	cribu5p
cytosol	ps	cribu5p
KTAeq	ps	csed7p
KTKaeq	ps	csed7p
rmaxTA	ps	csed7p
rmaxTKa	ps	csed7p
mu	ps	csed7p
cytosol	ps	csed7p
KRu5Peq	ps	cxyl5p
KTKaeq	ps	cxyl5p
KTKbeq	ps	cxyl5p
rmaxRu5P	ps	cxyl5p
rmaxTKa	ps	cxyl5p
rmaxTKb	ps	cxyl5p
mu	ps	cxyl5p
cytosol	ps	cxyl5p
KPTSa1	ps	cglcex
KPTSa2	ps	cglcex
KPTSa3	ps	cglcex
KPTSg6p	ps	cglcex
nPTSg6p	ps	cglcex
rmaxPTS	ps	cglcex
cfeed	ps	cglcex
Dil	ps	cglcex
extracellular	ps	cglcex
cdhap	ss	cdhap
cfdp	ss	cdhap
cgap	ss	cdhap
ce4p	ss	ce4p
cf6p	ss	ce4p
cgap	ss	ce4p
cpep	ss	ce4p
csed7p	ss	ce4p
cxyl5p	ss	ce4p
ce4p	ss	cf6p
cf6p	ss	cf6p
cg6p	ss	cf6p
cgap	ss	cf6p
cpep	ss	cf6p
cpg	ss	cf6p
csed7p	ss	cf6p
cxyl5p	ss	cf6p
cdhap	ss	cfdp
cf6p	ss	cfdp
cfdp	ss	cfdp
cgap	ss	cfdp
cpep	ss	cfdp
cfdp	ss	cg1p
cg1p	ss	cg1p
cg6p	ss	cg1p
cf6p	ss	cg6p
cg1p	ss	cg6p
cg6p	ss	cg6p
cpep	ss	cg6p
cpg	ss	cg6p
cpyr	ss	cg6p
cglcex	ss	cg6p
cdhap	ss	cgap
ce4p	ss	cgap
cf6p	ss	cgap
cfdp	ss	cgap
cgap	ss	cgap
cpgp	ss	cgap
crib5p	ss	cgap
csed7p	ss	cgap
cxyl5p	ss	cgap
ce4p	ss	cpep
cfdp	ss	cpep
cg6p	ss	cpep
cpep	ss	cpep
cpg2	ss	cpep
cpyr	ss	cpep
cglcex	ss	cpep
cg6p	ss	cpg
cpg	ss	cpg
cpep	ss	cpg2
cpg2	ss	cpg2
cpg3	ss	cpg2
cpg2	ss	cpg3
cpg3	ss	cpg3
cpgp	ss	cpg3
cgap	ss	cpgp
cpg3	ss	cpgp
cpgp	ss	cpgp
cfdp	ss	cpyr
cg6p	ss	cpyr
cpep	ss	cpyr
cpyr	ss	cpyr
cglcex	ss	cpyr
cgap	ss	crib5p
crib5p	ss	crib5p
cribu5p	ss	crib5p
csed7p	ss	crib5p
cxyl5p	ss	crib5p
cpg	ss	cribu5p
crib5p	ss	cribu5p
cribu5p	ss	cribu5p
cxyl5p	ss	cribu5p
ce4p	ss	csed7p
cf6p	ss	csed7p
cgap	ss	csed7p
crib5p	ss	csed7p
csed7p	ss	csed7p
cxyl5p	ss	csed7p
ce4p	ss	cxyl5p
cf6p	ss	cxyl5p
cgap	ss	cxyl5p
crib5p	ss	cxyl5p
cribu5p	ss	cxyl5p
csed7p	ss	cxyl5p
cxyl5p	ss	cxyl5p
cg6p	ss	cglcex
cpep	ss	cglcex
cpyr	ss	cglcex
cglcex	ss	cglcex
cpep	os	cpep_obs
cg6p	os	cg6p_obs
cpyr	os	cpyr_obs
cf6p	os	cf6p_obs
cglcex	os	cglcex_obs
cg1p	os	cg1p_obs
cpg	os	cpg_obs
cfdp	os	cfdp_obs
cgap	os	cgap_obs
