# Supplementary material for: Parameter identifiability analysis and visualization in large-scale kinetic models of biosystems
Source: BMC Syst Biol. 2017 May 5;11:54. doi: 10.1186/s12918-017-0428-y (PMC5420165; doi:10.1186/s12918-017-0428-y)
Supplement: Supplementary file 1 — VisId toolbox. This compressed folder contains the VisId MATLAB toolbox. (ZIP 1030 KB) [file 12918_2017_428_MOESM1_ESM.zip › visid-master/case_studies/B2/cytoscape/network_node_table.txt]

name	type
cdhap	state
ce4p	state
cf6p	state
cfdp	state
cg1p	state
cg6p	state
cgap	state
cpep	state
cpg	state
cpg2	state
cpg3	state
cpgp	state
cpyr	state
crib5p	state
cribu5p	state
csed7p	state
cxyl5p	state
cglcex	state
kALDOdhap	id param
kALDOeq	non-id param
kALDOfdp	id param
kALDOgap	id param
kALDOgapinh	non-id param
KDAHPSe4p	non-id param
KDAHPSpep	id param
KENOeq	id param
KENOpep	id param
KENOpg2	id param
KG1PATatp	id param
KG1PATfdp	id param
KG1PATg1p	id param
KG3PDHdhap	id param
KG6PDHg6p	id param
KG6PDHnadp	non-id param
KG6PDHnadphg6pinh	id param
KG6PDHnadphnadpinh	id param
KGAPDHeq	id param
KGAPDHgap	non-id param
KGAPDHnad	non-id param
KGAPDHnadh	id param
KGAPDHpgp	non-id param
KPDHpyr	non-id param
KpepCxylasefdp	non-id param
KpepCxylasepep	non-id param
KPFKadpa	non-id param
KPFKadpb	non-id param
KPFKadpc	id param
KPFKampa	id param
KPFKampb	non-id param
KPFKatps	non-id param
KPFKf6ps	non-id param
KPFKpep	id param
KPGDHatpinh	id param
KPGDHnadp	non-id param
KPGDHnadphinh	id param
KPGDHpg	non-id param
KPGIeq	non-id param
KPGIf6p	id param
KPGIf6ppginh	id param
KPGIg6p	id param
KPGIg6ppginh	non-id param
KPGKadp	id param
KPGKatp	id param
KPGKeq	non-id param
KPGKpg3	non-id param
KPGKpgp	id param
KPGluMueq	non-id param
KPGluMupg2	id param
KPGluMupg3	id param
KPGMeq	id param
KPGMg1p	id param
KPGMg6p	id param
KPKadp	non-id param
KPKamp	id param
KPKatp	id param
KPKfdp	id param
KPKpep	id param
KPTSa1	non-id param
KPTSa2	id param
KPTSa3	id param
KPTSg6p	id param
KR5PIeq	id param
KRPPKrib5p	id param
KRu5Peq	non-id param
KSerSynthpg3	id param
KSynth1pep	id param
KSynth2pyr	id param
KTAeq	id param
kTISdhap	id param
kTISeq	non-id param
kTISgap	id param
KTKaeq	non-id param
KTKbeq	non-id param
LPFK	non-id param
LPK	id param
nDAHPSe4p	non-id param
nDAHPSpep	id param
nG1PATfdp	id param
nPDH	id param
npepCxylasefdp	id param
nPFK	non-id param
nPK	id param
nPTSg6p	non-id param
rmaxALDO	id param
rmaxDAHPS	non-id param
rmaxENO	id param
rmaxG1PAT	id param
rmaxG3PDH	id param
rmaxG6PDH	non-id param
rmaxGAPDH	id param
rmaxMetSynth	id param
rmaxMurSynth	id param
rmaxPDH	non-id param
rmaxpepCxylase	non-id param
rmaxPFK	non-id param
rmaxPGDH	non-id param
rmaxPGI	non-id param
rmaxPGK	non-id param
rmaxPGluMu	id param
rmaxPGM	id param
rmaxPK	non-id param
rmaxPTS	non-id param
rmaxR5PI	id param
rmaxRPPK	id param
rmaxRu5P	id param
rmaxSerSynth	non-id param
rmaxSynth1	non-id param
rmaxSynth2	id param
rmaxTA	id param
rmaxTIS	id param
rmaxTKa	id param
rmaxTKb	id param
rmaxTrpSynth	id param
VALDOblf	id param
cfeed	non-estim param
Dil	non-estim param
mu	non-estim param
cytosol	non-estim param
extracellular	non-estim param
cpep_obs	obs
cg6p_obs	obs
cpyr_obs	obs
cf6p_obs	obs
cglcex_obs	obs
cg1p_obs	obs
cpg_obs	obs
cfdp_obs	obs
cgap_obs	obs
