# Supplementary material for: Parameter identifiability analysis and visualization in large-scale kinetic models of biosystems
Source: BMC Syst Biol. 2017 May 5;11:54. doi: 10.1186/s12918-017-0428-y (PMC5420165; doi:10.1186/s12918-017-0428-y)
Supplement: Supplementary file 1 — VisId toolbox. This compressed folder contains the VisId MATLAB toolbox. (ZIP 1030 KB) [file 12918_2017_428_MOESM1_ESM.zip › visid-master/case_studies/B2/cytoscape/pairs_HCI_pairwise.sif]

kALDOeq	pp	kTISeq
KDAHPSe4p	pp	nDAHPSe4p
KDAHPSe4p	pp	rmaxDAHPS
KENOeq	pp	KPGluMueq
KG6PDHg6p	pp	rmaxG6PDH
KGAPDHgap	pp	KGAPDHpgp
KGAPDHgap	pp	rmaxGAPDH
KGAPDHpgp	pp	rmaxGAPDH
KPFKadpa	pp	KPFKadpb
KPFKampa	pp	KPFKampb
KPFKf6ps	pp	LPFK
KPFKf6ps	pp	nPFK
KPFKf6ps	pp	rmaxPFK
KPGDHnadp	pp	KPGDHnadphinh
KPGDHpg	pp	rmaxPGDH
KPGIg6p	pp	KPGIg6ppginh
KPGIg6p	pp	rmaxPGI
KPGIg6ppginh	pp	rmaxPGI
KPGKpg3	pp	KPGKpgp
KPGKpg3	pp	rmaxPGK
KPGKpgp	pp	rmaxPGK
LPFK	pp	nPFK
LPFK	pp	rmaxPFK
nDAHPSe4p	pp	rmaxDAHPS
nPDH	pp	rmaxPDH
nPFK	pp	rmaxPFK
rmaxSerSynth	pp	rmaxSynth1
