# Supplementary material for: Parameter identifiability analysis and visualization in large-scale kinetic models of biosystems
Source: BMC Syst Biol. 2017 May 5;11:54. doi: 10.1186/s12918-017-0428-y (PMC5420165; doi:10.1186/s12918-017-0428-y)
Supplement: Supplementary file 1 — VisId toolbox. This compressed folder contains the VisId MATLAB toolbox. (ZIP 1030 KB) [file 12918_2017_428_MOESM1_ESM.zip › visid-master/case_studies/B2/cytoscape/pairs_HCI_pairwise_edgeTable.txt]

edgename	CI
kALDOeq (pp) kTISeq	30.3075
KDAHPSe4p (pp) nDAHPSe4p	46.2464
KDAHPSe4p (pp) rmaxDAHPS	34.9611
KENOeq (pp) KPGluMueq	64.3345
KG6PDHg6p (pp) rmaxG6PDH	133.394
KGAPDHgap (pp) KGAPDHpgp	64.5524
KGAPDHgap (pp) rmaxGAPDH	35.7707
KGAPDHpgp (pp) rmaxGAPDH	31.3494
KPFKadpa (pp) KPFKadpb	31.2479
KPFKampa (pp) KPFKampb	36.4138
KPFKf6ps (pp) LPFK	58.8938
KPFKf6ps (pp) nPFK	89.9672
KPFKf6ps (pp) rmaxPFK	78.365
KPGDHnadp (pp) KPGDHnadphinh	39.9188
KPGDHpg (pp) rmaxPGDH	190.793
KPGIg6p (pp) KPGIg6ppginh	92.4204
KPGIg6p (pp) rmaxPGI	65.3879
KPGIg6ppginh (pp) rmaxPGI	90.9227
KPGKpg3 (pp) KPGKpgp	54.5083
KPGKpg3 (pp) rmaxPGK	247.626
KPGKpgp (pp) rmaxPGK	54.0308
LPFK (pp) nPFK	37.2296
LPFK (pp) rmaxPFK	102.629
nDAHPSe4p (pp) rmaxDAHPS	22.8013
nPDH (pp) rmaxPDH	52.7759
nPFK (pp) rmaxPFK	41.9251
rmaxSerSynth (pp) rmaxSynth1	29.0039
