# Supplementary material for: Parameter identifiability analysis and visualization in large-scale kinetic models of biosystems
Source: BMC Syst Biol. 2017 May 5;11:54. doi: 10.1186/s12918-017-0428-y (PMC5420165; doi:10.1186/s12918-017-0428-y)
Supplement: Supplementary file 1 — VisId toolbox. This compressed folder contains the VisId MATLAB toolbox. (ZIP 1030 KB) [file 12918_2017_428_MOESM1_ESM.zip › visid-master/case_studies/B2/cytoscape/readme.txt]

*****************
Visualize Influence network and parameter identifiability in Cytoscape:
 
 - run the main analysis MATLAB script, which create the neccessary files in the problem/cytoscape subfolder (already generated for the examples).
 - start Cytoscape 
 - import style-file from visid/code: Visid_Cytoscape_StyleFile.xml and select NetworkStructure_parID style from the styles. 
 - import network_network.sif: contains the influence graph between parameters, states and observables
 - import network_node_table.txt: description of the nodes
 
 *****************
 Visualize Correlated Group of Parameters in Cytoscape:
 
 - run the main analysis MATLAB script, which create the neccessary files in the problem/cytoscape subfolder (already generated for the examples).
 - start Cytoscape 
 - import style-file from visid/code: Visid_Cytoscape_StyleFile.xml and select HCGrps style from the styles. 
 - import hcgrps_HCI.sif: contains the parameters and the group labels as nodes
 - import hcgrps_HCI_edgeTabl.txt and hcgrps_HCI_nodeTable.txt as edge table and node table, respectively.
 
