# Supplementary material for: Parameter identifiability analysis and visualization in large-scale kinetic models of biosystems
Source: BMC Syst Biol. 2017 May 5;11:54. doi: 10.1186/s12918-017-0428-y (PMC5420165; doi:10.1186/s12918-017-0428-y)
Supplement: Supplementary file 1 — VisId toolbox. This compressed folder contains the VisId MATLAB toolbox. (ZIP 1030 KB) [file 12918_2017_428_MOESM1_ESM.zip › visid-master/case_studies/B2/cytoscape/upto3_HCI_2_3.sif]

kALDOdhap	pp3	KPTSg6p
kALDOdhap	pp3	nPTSg6p
KPTSg6p	pp3	nPTSg6p
kALDOeq	pp3	KPTSg6p
kALDOeq	pp3	nPTSg6p
KPTSg6p	pp3	nPTSg6p
kALDOfdp	pp3	kALDOgapinh
kALDOfdp	pp3	rmaxALDO
kALDOgapinh	pp3	rmaxALDO
kALDOfdp	pp3	KPTSg6p
kALDOfdp	pp3	nPTSg6p
KPTSg6p	pp3	nPTSg6p
kALDOgapinh	pp3	KPTSg6p
kALDOgapinh	pp3	nPTSg6p
KPTSg6p	pp3	nPTSg6p
kALDOgapinh	pp3	kTISdhap
kALDOgapinh	pp3	rmaxALDO
kTISdhap	pp3	rmaxALDO
KDAHPSe4p	pp3	KpepCxylasefdp
KDAHPSe4p	pp3	rmaxpepCxylase
KpepCxylasefdp	pp3	rmaxpepCxylase
KDAHPSe4p	pp3	KPTSg6p
KDAHPSe4p	pp3	nPTSg6p
KPTSg6p	pp3	nPTSg6p
KDAHPSe4p	pp3	KR5PIeq
KDAHPSe4p	pp3	KRu5Peq
KR5PIeq	pp3	KRu5Peq
KDAHPSe4p	pp3	KR5PIeq
KDAHPSe4p	pp3	KTAeq
KR5PIeq	pp3	KTAeq
KDAHPSe4p	pp3	KR5PIeq
KDAHPSe4p	pp3	KTKaeq
KR5PIeq	pp3	KTKaeq
KDAHPSe4p	pp3	KRu5Peq
KDAHPSe4p	pp3	KTAeq
KRu5Peq	pp3	KTAeq
KDAHPSe4p	pp3	KRu5Peq
KDAHPSe4p	pp3	KTKaeq
KRu5Peq	pp3	KTKaeq
KENOeq	pp3	KPTSg6p
KENOeq	pp3	nPTSg6p
KPTSg6p	pp3	nPTSg6p
KG1PATfdp	pp3	KPTSg6p
KG1PATfdp	pp3	nPTSg6p
KPTSg6p	pp3	nPTSg6p
KG6PDHnadp	pp3	KPTSg6p
KG6PDHnadp	pp3	nPTSg6p
KPTSg6p	pp3	nPTSg6p
KG6PDHnadphnadpinh	pp3	KPTSg6p
KG6PDHnadphnadpinh	pp3	nPTSg6p
KPTSg6p	pp3	nPTSg6p
KGAPDHeq	pp3	KPTSg6p
KGAPDHeq	pp3	nPTSg6p
KPTSg6p	pp3	nPTSg6p
KGAPDHeq	pp3	KPTSg6p
KGAPDHeq	pp3	rmaxPTS
KPTSg6p	pp3	rmaxPTS
KGAPDHgap	pp3	KGAPDHnad
KGAPDHgap	pp3	KPGKadp
KGAPDHnad	pp3	KPGKadp
KGAPDHgap	pp3	KPTSg6p
KGAPDHgap	pp3	nPTSg6p
KPTSg6p	pp3	nPTSg6p
KGAPDHnad	pp3	KGAPDHpgp
KGAPDHnad	pp3	KPGKadp
KGAPDHpgp	pp3	KPGKadp
KGAPDHnad	pp3	KPGKadp
KGAPDHnad	pp3	rmaxGAPDH
KPGKadp	pp3	rmaxGAPDH
KGAPDHnad	pp3	KPTSg6p
KGAPDHnad	pp3	nPTSg6p
KPTSg6p	pp3	nPTSg6p
KGAPDHpgp	pp3	KPTSg6p
KGAPDHpgp	pp3	nPTSg6p
KPTSg6p	pp3	nPTSg6p
KPDHpyr	pp3	KPFKampa
KPDHpyr	pp3	nPDH
KPFKampa	pp3	nPDH
KPDHpyr	pp3	KPFKampa
KPDHpyr	pp3	rmaxPDH
KPFKampa	pp3	rmaxPDH
KPDHpyr	pp3	KPFKampb
KPDHpyr	pp3	nPDH
KPFKampb	pp3	nPDH
KPDHpyr	pp3	KPFKampb
KPDHpyr	pp3	rmaxPDH
KPFKampb	pp3	rmaxPDH
KPDHpyr	pp3	KPFKatps
KPDHpyr	pp3	rmaxPDH
KPFKatps	pp3	rmaxPDH
KPDHpyr	pp3	KPGIg6p
KPDHpyr	pp3	nPDH
KPGIg6p	pp3	nPDH
KPDHpyr	pp3	KPGIg6p
KPDHpyr	pp3	rmaxPDH
KPGIg6p	pp3	rmaxPDH
KPDHpyr	pp3	KPGIg6ppginh
KPDHpyr	pp3	nPDH
KPGIg6ppginh	pp3	nPDH
KPDHpyr	pp3	KPGIg6ppginh
KPDHpyr	pp3	rmaxPDH
KPGIg6ppginh	pp3	rmaxPDH
KPDHpyr	pp3	KPTSa3
KPDHpyr	pp3	nPDH
KPTSa3	pp3	nPDH
KPDHpyr	pp3	KPTSa3
KPDHpyr	pp3	rmaxPDH
KPTSa3	pp3	rmaxPDH
KPDHpyr	pp3	KPTSg6p
KPDHpyr	pp3	nPTSg6p
KPTSg6p	pp3	nPTSg6p
KPDHpyr	pp3	nPDH
KPDHpyr	pp3	rmaxPGI
nPDH	pp3	rmaxPGI
KPDHpyr	pp3	nPDH
KPDHpyr	pp3	rmaxSynth2
nPDH	pp3	rmaxSynth2
KPDHpyr	pp3	rmaxPDH
KPDHpyr	pp3	rmaxPGI
rmaxPDH	pp3	rmaxPGI
KPDHpyr	pp3	rmaxPDH
KPDHpyr	pp3	rmaxSynth2
rmaxPDH	pp3	rmaxSynth2
KPDHpyr	pp3	rmaxPK
KPDHpyr	pp3	rmaxSerSynth
rmaxPK	pp3	rmaxSerSynth
KPDHpyr	pp3	rmaxPK
KPDHpyr	pp3	rmaxSynth1
rmaxPK	pp3	rmaxSynth1
KpepCxylasefdp	pp3	KPKadp
KpepCxylasefdp	pp3	rmaxpepCxylase
KPKadp	pp3	rmaxpepCxylase
KpepCxylasefdp	pp3	KPKpep
KpepCxylasefdp	pp3	rmaxpepCxylase
KPKpep	pp3	rmaxpepCxylase
KpepCxylasefdp	pp3	KPTSg6p
KpepCxylasefdp	pp3	nPTSg6p
KPTSg6p	pp3	nPTSg6p
KpepCxylasefdp	pp3	nDAHPSe4p
KpepCxylasefdp	pp3	rmaxpepCxylase
nDAHPSe4p	pp3	rmaxpepCxylase
KpepCxylasefdp	pp3	npepCxylasefdp
KpepCxylasefdp	pp3	rmaxpepCxylase
npepCxylasefdp	pp3	rmaxpepCxylase
KpepCxylasefdp	pp3	rmaxDAHPS
KpepCxylasefdp	pp3	rmaxpepCxylase
rmaxDAHPS	pp3	rmaxpepCxylase
KpepCxylasefdp	pp3	rmaxpepCxylase
KpepCxylasefdp	pp3	rmaxPK
rmaxpepCxylase	pp3	rmaxPK
KpepCxylasefdp	pp3	rmaxpepCxylase
KpepCxylasefdp	pp3	rmaxSerSynth
rmaxpepCxylase	pp3	rmaxSerSynth
KpepCxylasefdp	pp3	rmaxpepCxylase
KpepCxylasefdp	pp3	rmaxSynth1
rmaxpepCxylase	pp3	rmaxSynth1
KpepCxylasefdp	pp3	rmaxpepCxylase
KpepCxylasefdp	pp3	rmaxTrpSynth
rmaxpepCxylase	pp3	rmaxTrpSynth
KpepCxylasepep	pp3	KPTSg6p
KpepCxylasepep	pp3	nPTSg6p
KPTSg6p	pp3	nPTSg6p
KPFKadpa	pp3	KPFKampa
KPFKadpa	pp3	KPFKatps
KPFKampa	pp3	KPFKatps
KPFKadpa	pp3	KPFKampa
KPFKadpa	pp3	KPFKf6ps
KPFKampa	pp3	KPFKf6ps
KPFKadpa	pp3	KPFKampa
KPFKadpa	pp3	LPFK
KPFKampa	pp3	LPFK
KPFKadpa	pp3	KPFKampa
KPFKadpa	pp3	nPFK
KPFKampa	pp3	nPFK
KPFKadpa	pp3	KPFKampa
KPFKadpa	pp3	rmaxPFK
KPFKampa	pp3	rmaxPFK
KPFKadpa	pp3	KPFKampb
KPFKadpa	pp3	KPFKatps
KPFKampb	pp3	KPFKatps
KPFKadpa	pp3	KPFKampb
KPFKadpa	pp3	LPFK
KPFKampb	pp3	LPFK
KPFKadpa	pp3	KPFKampb
KPFKadpa	pp3	rmaxPFK
KPFKampb	pp3	rmaxPFK
KPFKadpa	pp3	KPFKatps
KPFKadpa	pp3	KPFKf6ps
KPFKatps	pp3	KPFKf6ps
KPFKadpa	pp3	KPFKatps
KPFKadpa	pp3	KPFKpep
KPFKatps	pp3	KPFKpep
KPFKadpa	pp3	KPFKatps
KPFKadpa	pp3	LPFK
KPFKatps	pp3	LPFK
KPFKadpa	pp3	KPFKatps
KPFKadpa	pp3	nPFK
KPFKatps	pp3	nPFK
KPFKadpa	pp3	KPFKatps
KPFKadpa	pp3	rmaxPFK
KPFKatps	pp3	rmaxPFK
KPFKadpa	pp3	KPTSg6p
KPFKadpa	pp3	nPTSg6p
KPTSg6p	pp3	nPTSg6p
KPFKadpa	pp3	KPTSg6p
KPFKadpa	pp3	rmaxPTS
KPTSg6p	pp3	rmaxPTS
KPFKadpb	pp3	KPFKampa
KPFKadpb	pp3	KPFKatps
KPFKampa	pp3	KPFKatps
KPFKadpb	pp3	KPFKampa
KPFKadpb	pp3	KPFKf6ps
KPFKampa	pp3	KPFKf6ps
KPFKadpb	pp3	KPFKampa
KPFKadpb	pp3	LPFK
KPFKampa	pp3	LPFK
KPFKadpb	pp3	KPFKampa
KPFKadpb	pp3	nPFK
KPFKampa	pp3	nPFK
KPFKadpb	pp3	KPFKampa
KPFKadpb	pp3	rmaxPFK
KPFKampa	pp3	rmaxPFK
KPFKadpb	pp3	KPFKampb
KPFKadpb	pp3	KPFKatps
KPFKampb	pp3	KPFKatps
KPFKadpb	pp3	KPFKampb
KPFKadpb	pp3	KPFKf6ps
KPFKampb	pp3	KPFKf6ps
KPFKadpb	pp3	KPFKampb
KPFKadpb	pp3	LPFK
KPFKampb	pp3	LPFK
KPFKadpb	pp3	KPFKampb
KPFKadpb	pp3	nPFK
KPFKampb	pp3	nPFK
KPFKadpb	pp3	KPFKampb
KPFKadpb	pp3	rmaxPFK
KPFKampb	pp3	rmaxPFK
KPFKadpb	pp3	KPFKatps
KPFKadpb	pp3	KPFKf6ps
KPFKatps	pp3	KPFKf6ps
KPFKadpb	pp3	KPFKatps
KPFKadpb	pp3	LPFK
KPFKatps	pp3	LPFK
KPFKadpb	pp3	KPFKatps
KPFKadpb	pp3	nPFK
KPFKatps	pp3	nPFK
KPFKadpb	pp3	KPFKatps
KPFKadpb	pp3	rmaxPFK
KPFKatps	pp3	rmaxPFK
KPFKadpb	pp3	KPTSg6p
KPFKadpb	pp3	nPTSg6p
KPTSg6p	pp3	nPTSg6p
KPFKadpb	pp3	KPTSg6p
KPFKadpb	pp3	rmaxPTS
KPTSg6p	pp3	rmaxPTS
KPFKadpc	pp3	KPTSg6p
KPFKadpc	pp3	nPTSg6p
KPTSg6p	pp3	nPTSg6p
KPFKampa	pp3	KPFKatps
KPFKampa	pp3	KPFKf6ps
KPFKatps	pp3	KPFKf6ps
KPFKampa	pp3	KPFKatps
KPFKampa	pp3	KPFKpep
KPFKatps	pp3	KPFKpep
KPFKampa	pp3	KPFKatps
KPFKampa	pp3	LPFK
KPFKatps	pp3	LPFK
KPFKampa	pp3	KPFKatps
KPFKampa	pp3	nPFK
KPFKatps	pp3	nPFK
KPFKampa	pp3	KPFKatps
KPFKampa	pp3	rmaxPFK
KPFKatps	pp3	rmaxPFK
KPFKampa	pp3	KPTSg6p
KPFKampa	pp3	nPTSg6p
KPTSg6p	pp3	nPTSg6p
KPFKampa	pp3	KPTSg6p
KPFKampa	pp3	rmaxPTS
KPTSg6p	pp3	rmaxPTS
KPFKampb	pp3	KPFKatps
KPFKampb	pp3	KPFKf6ps
KPFKatps	pp3	KPFKf6ps
KPFKampb	pp3	KPFKatps
KPFKampb	pp3	KPFKpep
KPFKatps	pp3	KPFKpep
KPFKampb	pp3	KPFKatps
KPFKampb	pp3	LPFK
KPFKatps	pp3	LPFK
KPFKampb	pp3	KPFKatps
KPFKampb	pp3	nPFK
KPFKatps	pp3	nPFK
KPFKampb	pp3	KPFKatps
KPFKampb	pp3	rmaxPFK
KPFKatps	pp3	rmaxPFK
KPFKampb	pp3	KPTSg6p
KPFKampb	pp3	nPTSg6p
KPTSg6p	pp3	nPTSg6p
KPFKampb	pp3	KPTSg6p
KPFKampb	pp3	rmaxPTS
KPTSg6p	pp3	rmaxPTS
KPFKatps	pp3	KPTSg6p
KPFKatps	pp3	nPTSg6p
KPTSg6p	pp3	nPTSg6p
KPFKatps	pp3	KPTSg6p
KPFKatps	pp3	rmaxPTS
KPTSg6p	pp3	rmaxPTS
KPFKf6ps	pp3	KPTSg6p
KPFKf6ps	pp3	nPTSg6p
KPTSg6p	pp3	nPTSg6p
KPFKpep	pp3	KPTSg6p
KPFKpep	pp3	nPTSg6p
KPTSg6p	pp3	nPTSg6p
KPGIf6ppginh	pp3	KPTSg6p
KPGIf6ppginh	pp3	nPTSg6p
KPTSg6p	pp3	nPTSg6p
KPGIf6ppginh	pp3	KPTSg6p
KPGIf6ppginh	pp3	rmaxPTS
KPTSg6p	pp3	rmaxPTS
KPGIg6p	pp3	KPTSg6p
KPGIg6p	pp3	nPTSg6p
KPTSg6p	pp3	nPTSg6p
KPGIg6p	pp3	KPTSg6p
KPGIg6p	pp3	rmaxPTS
KPTSg6p	pp3	rmaxPTS
KPGIg6ppginh	pp3	KPTSg6p
KPGIg6ppginh	pp3	nPTSg6p
KPTSg6p	pp3	nPTSg6p
KPGIg6ppginh	pp3	KPTSg6p
KPGIg6ppginh	pp3	rmaxPTS
KPTSg6p	pp3	rmaxPTS
KPGKadp	pp3	KPTSg6p
KPGKadp	pp3	nPTSg6p
KPTSg6p	pp3	nPTSg6p
KPGKatp	pp3	KPTSg6p
KPGKatp	pp3	nPTSg6p
KPTSg6p	pp3	nPTSg6p
KPGKeq	pp3	KPTSg6p
KPGKeq	pp3	nPTSg6p
KPTSg6p	pp3	nPTSg6p
KPGKeq	pp3	KPTSg6p
KPGKeq	pp3	rmaxPTS
KPTSg6p	pp3	rmaxPTS
KPGluMueq	pp3	KPTSg6p
KPGluMueq	pp3	nPTSg6p
KPTSg6p	pp3	nPTSg6p
KPKadp	pp3	KPTSg6p
KPKadp	pp3	nPTSg6p
KPTSg6p	pp3	nPTSg6p
KPKadp	pp3	KTKbeq
KPKadp	pp3	rmaxPK
KTKbeq	pp3	rmaxPK
KPKadp	pp3	rmaxPK
KPKadp	pp3	rmaxTKb
rmaxPK	pp3	rmaxTKb
KPKpep	pp3	KPTSg6p
KPKpep	pp3	nPTSg6p
KPTSg6p	pp3	nPTSg6p
KPTSa1	pp3	KPTSa3
KPTSa1	pp3	KPTSg6p
KPTSa3	pp3	KPTSg6p
KPTSa1	pp3	KPTSa3
KPTSa1	pp3	nPTSg6p
KPTSa3	pp3	nPTSg6p
KPTSa1	pp3	KPTSa3
KPTSa1	pp3	rmaxPTS
KPTSa3	pp3	rmaxPTS
KPTSa1	pp3	KPTSg6p
KPTSa1	pp3	nPTSg6p
KPTSg6p	pp3	nPTSg6p
KPTSa1	pp3	KPTSg6p
KPTSa1	pp3	rmaxPTS
KPTSg6p	pp3	rmaxPTS
KPTSa1	pp3	nPTSg6p
KPTSa1	pp3	rmaxPTS
nPTSg6p	pp3	rmaxPTS
KPTSa1	pp3	rmaxPK
KPTSa1	pp3	rmaxSerSynth
rmaxPK	pp3	rmaxSerSynth
KPTSa1	pp3	rmaxPK
KPTSa1	pp3	rmaxSynth1
rmaxPK	pp3	rmaxSynth1
KPTSa3	pp3	KPTSg6p
KPTSa3	pp3	nPTSg6p
KPTSg6p	pp3	nPTSg6p
KPTSa3	pp3	KPTSg6p
KPTSa3	pp3	rmaxPTS
KPTSg6p	pp3	rmaxPTS
KPTSa3	pp3	nPTSg6p
KPTSa3	pp3	rmaxPTS
nPTSg6p	pp3	rmaxPTS
KPTSg6p	pp3	KR5PIeq
KPTSg6p	pp3	nPTSg6p
KR5PIeq	pp3	nPTSg6p
KPTSg6p	pp3	KRu5Peq
KPTSg6p	pp3	nPTSg6p
KRu5Peq	pp3	nPTSg6p
KPTSg6p	pp3	kTISdhap
KPTSg6p	pp3	nPTSg6p
kTISdhap	pp3	nPTSg6p
KPTSg6p	pp3	kTISeq
KPTSg6p	pp3	nPTSg6p
kTISeq	pp3	nPTSg6p
KPTSg6p	pp3	nDAHPSe4p
KPTSg6p	pp3	nPTSg6p
nDAHPSe4p	pp3	nPTSg6p
KPTSg6p	pp3	nG1PATfdp
KPTSg6p	pp3	nPTSg6p
nG1PATfdp	pp3	nPTSg6p
KPTSg6p	pp3	npepCxylasefdp
KPTSg6p	pp3	nPTSg6p
npepCxylasefdp	pp3	nPTSg6p
KPTSg6p	pp3	nPFK
KPTSg6p	pp3	nPTSg6p
nPFK	pp3	nPTSg6p
KPTSg6p	pp3	nPTSg6p
KPTSg6p	pp3	rmaxALDO
nPTSg6p	pp3	rmaxALDO
KPTSg6p	pp3	nPTSg6p
KPTSg6p	pp3	rmaxDAHPS
nPTSg6p	pp3	rmaxDAHPS
KPTSg6p	pp3	nPTSg6p
KPTSg6p	pp3	rmaxG3PDH
nPTSg6p	pp3	rmaxG3PDH
KPTSg6p	pp3	nPTSg6p
KPTSg6p	pp3	rmaxGAPDH
nPTSg6p	pp3	rmaxGAPDH
KPTSg6p	pp3	nPTSg6p
KPTSg6p	pp3	rmaxpepCxylase
nPTSg6p	pp3	rmaxpepCxylase
KPTSg6p	pp3	nPTSg6p
KPTSg6p	pp3	rmaxPGI
nPTSg6p	pp3	rmaxPGI
KPTSg6p	pp3	nPTSg6p
KPTSg6p	pp3	rmaxPK
nPTSg6p	pp3	rmaxPK
KPTSg6p	pp3	nPTSg6p
KPTSg6p	pp3	rmaxPTS
nPTSg6p	pp3	rmaxPTS
KPTSg6p	pp3	nPTSg6p
KPTSg6p	pp3	rmaxRPPK
nPTSg6p	pp3	rmaxRPPK
KPTSg6p	pp3	nPTSg6p
KPTSg6p	pp3	rmaxSerSynth
nPTSg6p	pp3	rmaxSerSynth
KPTSg6p	pp3	nPTSg6p
KPTSg6p	pp3	rmaxSynth1
nPTSg6p	pp3	rmaxSynth1
KPTSg6p	pp3	nPTSg6p
KPTSg6p	pp3	rmaxSynth2
nPTSg6p	pp3	rmaxSynth2
KPTSg6p	pp3	nPTSg6p
KPTSg6p	pp3	rmaxTIS
nPTSg6p	pp3	rmaxTIS
KPTSg6p	pp3	nPTSg6p
KPTSg6p	pp3	rmaxTKb
nPTSg6p	pp3	rmaxTKb
KPTSg6p	pp3	nPTSg6p
KPTSg6p	pp3	rmaxTrpSynth
nPTSg6p	pp3	rmaxTrpSynth
KPTSg6p	pp3	nPTSg6p
KPTSg6p	pp3	VALDOblf
nPTSg6p	pp3	VALDOblf
KPTSg6p	pp3	rmaxPGI
KPTSg6p	pp3	rmaxPTS
rmaxPGI	pp3	rmaxPTS
KPTSg6p	pp3	rmaxPK
KPTSg6p	pp3	rmaxSerSynth
rmaxPK	pp3	rmaxSerSynth
KPTSg6p	pp3	rmaxPTS
KPTSg6p	pp3	rmaxSynth2
rmaxPTS	pp3	rmaxSynth2
KPTSg6p	pp3	rmaxPTS
KPTSg6p	pp3	rmaxTKb
rmaxPTS	pp3	rmaxTKb
KR5PIeq	pp3	KRu5Peq
KR5PIeq	pp3	KTAeq
KRu5Peq	pp3	KTAeq
KR5PIeq	pp3	KRu5Peq
KR5PIeq	pp3	KTKaeq
KRu5Peq	pp3	KTKaeq
KR5PIeq	pp3	KRu5Peq
KR5PIeq	pp3	nDAHPSe4p
KRu5Peq	pp3	nDAHPSe4p
KR5PIeq	pp3	KRu5Peq
KR5PIeq	pp3	rmaxDAHPS
KRu5Peq	pp3	rmaxDAHPS
KR5PIeq	pp3	KTAeq
KR5PIeq	pp3	KTKaeq
KTAeq	pp3	KTKaeq
KR5PIeq	pp3	KTAeq
KR5PIeq	pp3	nDAHPSe4p
KTAeq	pp3	nDAHPSe4p
KR5PIeq	pp3	KTAeq
KR5PIeq	pp3	rmaxDAHPS
KTAeq	pp3	rmaxDAHPS
KR5PIeq	pp3	KTKaeq
KR5PIeq	pp3	nDAHPSe4p
KTKaeq	pp3	nDAHPSe4p
KRu5Peq	pp3	KTAeq
KRu5Peq	pp3	nDAHPSe4p
KTAeq	pp3	nDAHPSe4p
KRu5Peq	pp3	KTAeq
KRu5Peq	pp3	rmaxDAHPS
KTAeq	pp3	rmaxDAHPS
KRu5Peq	pp3	KTKaeq
KRu5Peq	pp3	nDAHPSe4p
KTKaeq	pp3	nDAHPSe4p
KRu5Peq	pp3	KTKaeq
KRu5Peq	pp3	rmaxDAHPS
KTKaeq	pp3	rmaxDAHPS
KTAeq	pp3	KTKaeq
KTAeq	pp3	nDAHPSe4p
KTKaeq	pp3	nDAHPSe4p
KTAeq	pp3	KTKaeq
KTAeq	pp3	nG1PATfdp
KTKaeq	pp3	nG1PATfdp
KTAeq	pp3	KTKaeq
KTAeq	pp3	rmaxRPPK
KTKaeq	pp3	rmaxRPPK
nPDH	pp3	rmaxPK
nPDH	pp3	rmaxSerSynth
rmaxPK	pp3	rmaxSerSynth
nPDH	pp3	rmaxPK
nPDH	pp3	rmaxSynth1
rmaxPK	pp3	rmaxSynth1
rmaxPDH	pp3	rmaxPK
rmaxPDH	pp3	rmaxSerSynth
rmaxPK	pp3	rmaxSerSynth
rmaxPDH	pp3	rmaxPK
rmaxPDH	pp3	rmaxSynth1
rmaxPK	pp3	rmaxSynth1
rmaxPK	pp3	rmaxPTS
rmaxPK	pp3	rmaxSerSynth
rmaxPTS	pp3	rmaxSerSynth
rmaxPK	pp3	rmaxPTS
rmaxPK	pp3	rmaxSynth1
rmaxPTS	pp3	rmaxSynth1
rmaxPK	pp3	rmaxSerSynth
rmaxPK	pp3	rmaxSynth2
rmaxSerSynth	pp3	rmaxSynth2
rmaxPK	pp3	rmaxSynth1
rmaxPK	pp3	rmaxSynth2
rmaxSynth1	pp3	rmaxSynth2
kALDOeq	pp	kTISeq
KDAHPSe4p	pp	nDAHPSe4p
KDAHPSe4p	pp	rmaxDAHPS
KENOeq	pp	KPGluMueq
KG6PDHg6p	pp	rmaxG6PDH
KGAPDHgap	pp	KGAPDHpgp
KGAPDHgap	pp	rmaxGAPDH
KGAPDHpgp	pp	rmaxGAPDH
KPFKadpa	pp	KPFKadpb
KPFKampa	pp	KPFKampb
KPFKf6ps	pp	LPFK
KPFKf6ps	pp	nPFK
KPFKf6ps	pp	rmaxPFK
KPGDHnadp	pp	KPGDHnadphinh
KPGDHpg	pp	rmaxPGDH
KPGIg6p	pp	KPGIg6ppginh
KPGIg6p	pp	rmaxPGI
KPGIg6ppginh	pp	rmaxPGI
KPGKpg3	pp	KPGKpgp
KPGKpg3	pp	rmaxPGK
KPGKpgp	pp	rmaxPGK
LPFK	pp	nPFK
LPFK	pp	rmaxPFK
nDAHPSe4p	pp	rmaxDAHPS
nPDH	pp	rmaxPDH
nPFK	pp	rmaxPFK
rmaxSerSynth	pp	rmaxSynth1
