# Supplementary material for: Parameter identifiability analysis and visualization in large-scale kinetic models of biosystems
Source: BMC Syst Biol. 2017 May 5;11:54. doi: 10.1186/s12918-017-0428-y (PMC5420165; doi:10.1186/s12918-017-0428-y)
Supplement: Supplementary file 1 — VisId toolbox. This compressed folder contains the VisId MATLAB toolbox. (ZIP 1030 KB) [file 12918_2017_428_MOESM1_ESM.zip › visid-master/case_studies/B2/cytoscape/upto3_HCI_2_3_edgeTable.txt]

edgename	CI
kALDOdhap (pp3) KPTSg6p	20.232959
kALDOdhap (pp3) nPTSg6p	20.232959
KPTSg6p (pp3) nPTSg6p	20.232959
kALDOeq (pp3) KPTSg6p	20.130065
kALDOeq (pp3) nPTSg6p	20.130065
KPTSg6p (pp3) nPTSg6p	20.130065
kALDOfdp (pp3) kALDOgapinh	44.518209
kALDOfdp (pp3) rmaxALDO	44.518209
kALDOgapinh (pp3) rmaxALDO	44.518209
kALDOfdp (pp3) KPTSg6p	20.59678
kALDOfdp (pp3) nPTSg6p	20.59678
KPTSg6p (pp3) nPTSg6p	20.59678
kALDOgapinh (pp3) KPTSg6p	21.424711
kALDOgapinh (pp3) nPTSg6p	21.424711
KPTSg6p (pp3) nPTSg6p	21.424711
kALDOgapinh (pp3) kTISdhap	34.646546
kALDOgapinh (pp3) rmaxALDO	34.646546
kTISdhap (pp3) rmaxALDO	34.646546
KDAHPSe4p (pp3) KpepCxylasefdp	20.511217
KDAHPSe4p (pp3) rmaxpepCxylase	20.511217
KpepCxylasefdp (pp3) rmaxpepCxylase	20.511217
KDAHPSe4p (pp3) KPTSg6p	20.928544
KDAHPSe4p (pp3) nPTSg6p	20.928544
KPTSg6p (pp3) nPTSg6p	20.928544
KDAHPSe4p (pp3) KR5PIeq	20.508561
KDAHPSe4p (pp3) KRu5Peq	20.508561
KR5PIeq (pp3) KRu5Peq	20.508561
KDAHPSe4p (pp3) KR5PIeq	31.208819
KDAHPSe4p (pp3) KTAeq	31.208819
KR5PIeq (pp3) KTAeq	31.208819
KDAHPSe4p (pp3) KR5PIeq	24.191854
KDAHPSe4p (pp3) KTKaeq	24.191854
KR5PIeq (pp3) KTKaeq	24.191854
KDAHPSe4p (pp3) KRu5Peq	51.968773
KDAHPSe4p (pp3) KTAeq	51.968773
KRu5Peq (pp3) KTAeq	51.968773
KDAHPSe4p (pp3) KRu5Peq	40.071892
KDAHPSe4p (pp3) KTKaeq	40.071892
KRu5Peq (pp3) KTKaeq	40.071892
KENOeq (pp3) KPTSg6p	20.813681
KENOeq (pp3) nPTSg6p	20.813681
KPTSg6p (pp3) nPTSg6p	20.813681
KG1PATfdp (pp3) KPTSg6p	20.004594
KG1PATfdp (pp3) nPTSg6p	20.004594
KPTSg6p (pp3) nPTSg6p	20.004594
KG6PDHnadp (pp3) KPTSg6p	20.159204
KG6PDHnadp (pp3) nPTSg6p	20.159204
KPTSg6p (pp3) nPTSg6p	20.159204
KG6PDHnadphnadpinh (pp3) KPTSg6p	20.180362
KG6PDHnadphnadpinh (pp3) nPTSg6p	20.180362
KPTSg6p (pp3) nPTSg6p	20.180362
KGAPDHeq (pp3) KPTSg6p	23.541999
KGAPDHeq (pp3) nPTSg6p	23.541999
KPTSg6p (pp3) nPTSg6p	23.541999
KGAPDHeq (pp3) KPTSg6p	20.270802
KGAPDHeq (pp3) rmaxPTS	20.270802
KPTSg6p (pp3) rmaxPTS	20.270802
KGAPDHgap (pp3) KGAPDHnad	31.122009
KGAPDHgap (pp3) KPGKadp	31.122009
KGAPDHnad (pp3) KPGKadp	31.122009
KGAPDHgap (pp3) KPTSg6p	20.867224
KGAPDHgap (pp3) nPTSg6p	20.867224
KPTSg6p (pp3) nPTSg6p	20.867224
KGAPDHnad (pp3) KGAPDHpgp	29.11298
KGAPDHnad (pp3) KPGKadp	29.11298
KGAPDHpgp (pp3) KPGKadp	29.11298
KGAPDHnad (pp3) KPGKadp	25.626067
KGAPDHnad (pp3) rmaxGAPDH	25.626067
KPGKadp (pp3) rmaxGAPDH	25.626067
KGAPDHnad (pp3) KPTSg6p	21.07032
KGAPDHnad (pp3) nPTSg6p	21.07032
KPTSg6p (pp3) nPTSg6p	21.07032
KGAPDHpgp (pp3) KPTSg6p	20.867984
KGAPDHpgp (pp3) nPTSg6p	20.867984
KPTSg6p (pp3) nPTSg6p	20.867984
KPDHpyr (pp3) KPFKampa	20.21266
KPDHpyr (pp3) nPDH	20.21266
KPFKampa (pp3) nPDH	20.21266
KPDHpyr (pp3) KPFKampa	20.928203
KPDHpyr (pp3) rmaxPDH	20.928203
KPFKampa (pp3) rmaxPDH	20.928203
KPDHpyr (pp3) KPFKampb	20.230612
KPDHpyr (pp3) nPDH	20.230612
KPFKampb (pp3) nPDH	20.230612
KPDHpyr (pp3) KPFKampb	20.877454
KPDHpyr (pp3) rmaxPDH	20.877454
KPFKampb (pp3) rmaxPDH	20.877454
KPDHpyr (pp3) KPFKatps	20.006258
KPDHpyr (pp3) rmaxPDH	20.006258
KPFKatps (pp3) rmaxPDH	20.006258
KPDHpyr (pp3) KPGIg6p	20.361822
KPDHpyr (pp3) nPDH	20.361822
KPGIg6p (pp3) nPDH	20.361822
KPDHpyr (pp3) KPGIg6p	20.453661
KPDHpyr (pp3) rmaxPDH	20.453661
KPGIg6p (pp3) rmaxPDH	20.453661
KPDHpyr (pp3) KPGIg6ppginh	20.366003
KPDHpyr (pp3) nPDH	20.366003
KPGIg6ppginh (pp3) nPDH	20.366003
KPDHpyr (pp3) KPGIg6ppginh	20.457437
KPDHpyr (pp3) rmaxPDH	20.457437
KPGIg6ppginh (pp3) rmaxPDH	20.457437
KPDHpyr (pp3) KPTSa3	20.985405
KPDHpyr (pp3) nPDH	20.985405
KPTSa3 (pp3) nPDH	20.985405
KPDHpyr (pp3) KPTSa3	21.240196
KPDHpyr (pp3) rmaxPDH	21.240196
KPTSa3 (pp3) rmaxPDH	21.240196
KPDHpyr (pp3) KPTSg6p	20.403433
KPDHpyr (pp3) nPTSg6p	20.403433
KPTSg6p (pp3) nPTSg6p	20.403433
KPDHpyr (pp3) nPDH	20.363788
KPDHpyr (pp3) rmaxPGI	20.363788
nPDH (pp3) rmaxPGI	20.363788
KPDHpyr (pp3) nPDH	22.521875
KPDHpyr (pp3) rmaxSynth2	22.521875
nPDH (pp3) rmaxSynth2	22.521875
KPDHpyr (pp3) rmaxPDH	20.457614
KPDHpyr (pp3) rmaxPGI	20.457614
rmaxPDH (pp3) rmaxPGI	20.457614
KPDHpyr (pp3) rmaxPDH	21.152172
KPDHpyr (pp3) rmaxSynth2	21.152172
rmaxPDH (pp3) rmaxSynth2	21.152172
KPDHpyr (pp3) rmaxPK	24.730889
KPDHpyr (pp3) rmaxSerSynth	24.730889
rmaxPK (pp3) rmaxSerSynth	24.730889
KPDHpyr (pp3) rmaxPK	23.60749
KPDHpyr (pp3) rmaxSynth1	23.60749
rmaxPK (pp3) rmaxSynth1	23.60749
KpepCxylasefdp (pp3) KPKadp	52.554318
KpepCxylasefdp (pp3) rmaxpepCxylase	52.554318
KPKadp (pp3) rmaxpepCxylase	52.554318
KpepCxylasefdp (pp3) KPKpep	38.584813
KpepCxylasefdp (pp3) rmaxpepCxylase	38.584813
KPKpep (pp3) rmaxpepCxylase	38.584813
KpepCxylasefdp (pp3) KPTSg6p	21.090788
KpepCxylasefdp (pp3) nPTSg6p	21.090788
KPTSg6p (pp3) nPTSg6p	21.090788
KpepCxylasefdp (pp3) nDAHPSe4p	20.544658
KpepCxylasefdp (pp3) rmaxpepCxylase	20.544658
nDAHPSe4p (pp3) rmaxpepCxylase	20.544658
KpepCxylasefdp (pp3) npepCxylasefdp	20.185268
KpepCxylasefdp (pp3) rmaxpepCxylase	20.185268
npepCxylasefdp (pp3) rmaxpepCxylase	20.185268
KpepCxylasefdp (pp3) rmaxDAHPS	20.339736
KpepCxylasefdp (pp3) rmaxpepCxylase	20.339736
rmaxDAHPS (pp3) rmaxpepCxylase	20.339736
KpepCxylasefdp (pp3) rmaxpepCxylase	85.225042
KpepCxylasefdp (pp3) rmaxPK	85.225042
rmaxpepCxylase (pp3) rmaxPK	85.225042
KpepCxylasefdp (pp3) rmaxpepCxylase	162.18888
KpepCxylasefdp (pp3) rmaxSerSynth	162.18888
rmaxpepCxylase (pp3) rmaxSerSynth	162.18888
KpepCxylasefdp (pp3) rmaxpepCxylase	151.66525
KpepCxylasefdp (pp3) rmaxSynth1	151.66525
rmaxpepCxylase (pp3) rmaxSynth1	151.66525
KpepCxylasefdp (pp3) rmaxpepCxylase	23.191301
KpepCxylasefdp (pp3) rmaxTrpSynth	23.191301
rmaxpepCxylase (pp3) rmaxTrpSynth	23.191301
KpepCxylasepep (pp3) KPTSg6p	21.126667
KpepCxylasepep (pp3) nPTSg6p	21.126667
KPTSg6p (pp3) nPTSg6p	21.126667
KPFKadpa (pp3) KPFKampa	26.092968
KPFKadpa (pp3) KPFKatps	26.092968
KPFKampa (pp3) KPFKatps	26.092968
KPFKadpa (pp3) KPFKampa	24.366397
KPFKadpa (pp3) KPFKf6ps	24.366397
KPFKampa (pp3) KPFKf6ps	24.366397
KPFKadpa (pp3) KPFKampa	26.577459
KPFKadpa (pp3) LPFK	26.577459
KPFKampa (pp3) LPFK	26.577459
KPFKadpa (pp3) KPFKampa	22.396188
KPFKadpa (pp3) nPFK	22.396188
KPFKampa (pp3) nPFK	22.396188
KPFKadpa (pp3) KPFKampa	26.724622
KPFKadpa (pp3) rmaxPFK	26.724622
KPFKampa (pp3) rmaxPFK	26.724622
KPFKadpa (pp3) KPFKampb	25.412765
KPFKadpa (pp3) KPFKatps	25.412765
KPFKampb (pp3) KPFKatps	25.412765
KPFKadpa (pp3) KPFKampb	20.827147
KPFKadpa (pp3) LPFK	20.827147
KPFKampb (pp3) LPFK	20.827147
KPFKadpa (pp3) KPFKampb	20.884647
KPFKadpa (pp3) rmaxPFK	20.884647
KPFKampb (pp3) rmaxPFK	20.884647
KPFKadpa (pp3) KPFKatps	25.592047
KPFKadpa (pp3) KPFKf6ps	25.592047
KPFKatps (pp3) KPFKf6ps	25.592047
KPFKadpa (pp3) KPFKatps	23.834321
KPFKadpa (pp3) KPFKpep	23.834321
KPFKatps (pp3) KPFKpep	23.834321
KPFKadpa (pp3) KPFKatps	26.111065
KPFKadpa (pp3) LPFK	26.111065
KPFKatps (pp3) LPFK	26.111065
KPFKadpa (pp3) KPFKatps	24.880452
KPFKadpa (pp3) nPFK	24.880452
KPFKatps (pp3) nPFK	24.880452
KPFKadpa (pp3) KPFKatps	26.186549
KPFKadpa (pp3) rmaxPFK	26.186549
KPFKatps (pp3) rmaxPFK	26.186549
KPFKadpa (pp3) KPTSg6p	23.284221
KPFKadpa (pp3) nPTSg6p	23.284221
KPTSg6p (pp3) nPTSg6p	23.284221
KPFKadpa (pp3) KPTSg6p	21.177758
KPFKadpa (pp3) rmaxPTS	21.177758
KPTSg6p (pp3) rmaxPTS	21.177758
KPFKadpb (pp3) KPFKampa	26.3712
KPFKadpb (pp3) KPFKatps	26.3712
KPFKampa (pp3) KPFKatps	26.3712
KPFKadpb (pp3) KPFKampa	40.807994
KPFKadpb (pp3) KPFKf6ps	40.807994
KPFKampa (pp3) KPFKf6ps	40.807994
KPFKadpb (pp3) KPFKampa	48.247325
KPFKadpb (pp3) LPFK	48.247325
KPFKampa (pp3) LPFK	48.247325
KPFKadpb (pp3) KPFKampa	34.046299
KPFKadpb (pp3) nPFK	34.046299
KPFKampa (pp3) nPFK	34.046299
KPFKadpb (pp3) KPFKampa	50.502732
KPFKadpb (pp3) rmaxPFK	50.502732
KPFKampa (pp3) rmaxPFK	50.502732
KPFKadpb (pp3) KPFKampb	23.276207
KPFKadpb (pp3) KPFKatps	23.276207
KPFKampb (pp3) KPFKatps	23.276207
KPFKadpb (pp3) KPFKampb	31.775576
KPFKadpb (pp3) KPFKf6ps	31.775576
KPFKampb (pp3) KPFKf6ps	31.775576
KPFKadpb (pp3) KPFKampb	35.497734
KPFKadpb (pp3) LPFK	35.497734
KPFKampb (pp3) LPFK	35.497734
KPFKadpb (pp3) KPFKampb	28.153928
KPFKadpb (pp3) nPFK	28.153928
KPFKampb (pp3) nPFK	28.153928
KPFKadpb (pp3) KPFKampb	36.2743
KPFKadpb (pp3) rmaxPFK	36.2743
KPFKampb (pp3) rmaxPFK	36.2743
KPFKadpb (pp3) KPFKatps	38.625656
KPFKadpb (pp3) KPFKf6ps	38.625656
KPFKatps (pp3) KPFKf6ps	38.625656
KPFKadpb (pp3) KPFKatps	38.575887
KPFKadpb (pp3) LPFK	38.575887
KPFKatps (pp3) LPFK	38.575887
KPFKadpb (pp3) KPFKatps	36.413218
KPFKadpb (pp3) nPFK	36.413218
KPFKatps (pp3) nPFK	36.413218
KPFKadpb (pp3) KPFKatps	39.488837
KPFKadpb (pp3) rmaxPFK	39.488837
KPFKatps (pp3) rmaxPFK	39.488837
KPFKadpb (pp3) KPTSg6p	22.26347
KPFKadpb (pp3) nPTSg6p	22.26347
KPTSg6p (pp3) nPTSg6p	22.26347
KPFKadpb (pp3) KPTSg6p	20.496621
KPFKadpb (pp3) rmaxPTS	20.496621
KPTSg6p (pp3) rmaxPTS	20.496621
KPFKadpc (pp3) KPTSg6p	20.707497
KPFKadpc (pp3) nPTSg6p	20.707497
KPTSg6p (pp3) nPTSg6p	20.707497
KPFKampa (pp3) KPFKatps	25.282452
KPFKampa (pp3) KPFKf6ps	25.282452
KPFKatps (pp3) KPFKf6ps	25.282452
KPFKampa (pp3) KPFKatps	22.442153
KPFKampa (pp3) KPFKpep	22.442153
KPFKatps (pp3) KPFKpep	22.442153
KPFKampa (pp3) KPFKatps	26.444089
KPFKampa (pp3) LPFK	26.444089
KPFKatps (pp3) LPFK	26.444089
KPFKampa (pp3) KPFKatps	24.237368
KPFKampa (pp3) nPFK	24.237368
KPFKatps (pp3) nPFK	24.237368
KPFKampa (pp3) KPFKatps	26.455413
KPFKampa (pp3) rmaxPFK	26.455413
KPFKatps (pp3) rmaxPFK	26.455413
KPFKampa (pp3) KPTSg6p	29.829223
KPFKampa (pp3) nPTSg6p	29.829223
KPTSg6p (pp3) nPTSg6p	29.829223
KPFKampa (pp3) KPTSg6p	25.683193
KPFKampa (pp3) rmaxPTS	25.683193
KPTSg6p (pp3) rmaxPTS	25.683193
KPFKampb (pp3) KPFKatps	20.801847
KPFKampb (pp3) KPFKf6ps	20.801847
KPFKatps (pp3) KPFKf6ps	20.801847
KPFKampb (pp3) KPFKatps	21.866309
KPFKampb (pp3) KPFKpep	21.866309
KPFKatps (pp3) KPFKpep	21.866309
KPFKampb (pp3) KPFKatps	21.493179
KPFKampb (pp3) LPFK	21.493179
KPFKatps (pp3) LPFK	21.493179
KPFKampb (pp3) KPFKatps	20.20865
KPFKampb (pp3) nPFK	20.20865
KPFKatps (pp3) nPFK	20.20865
KPFKampb (pp3) KPFKatps	21.479333
KPFKampb (pp3) rmaxPFK	21.479333
KPFKatps (pp3) rmaxPFK	21.479333
KPFKampb (pp3) KPTSg6p	28.945254
KPFKampb (pp3) nPTSg6p	28.945254
KPTSg6p (pp3) nPTSg6p	28.945254
KPFKampb (pp3) KPTSg6p	25.444103
KPFKampb (pp3) rmaxPTS	25.444103
KPTSg6p (pp3) rmaxPTS	25.444103
KPFKatps (pp3) KPTSg6p	24.985302
KPFKatps (pp3) nPTSg6p	24.985302
KPTSg6p (pp3) nPTSg6p	24.985302
KPFKatps (pp3) KPTSg6p	22.487114
KPFKatps (pp3) rmaxPTS	22.487114
KPTSg6p (pp3) rmaxPTS	22.487114
KPFKf6ps (pp3) KPTSg6p	20.085033
KPFKf6ps (pp3) nPTSg6p	20.085033
KPTSg6p (pp3) nPTSg6p	20.085033
KPFKpep (pp3) KPTSg6p	20.166364
KPFKpep (pp3) nPTSg6p	20.166364
KPTSg6p (pp3) nPTSg6p	20.166364
KPGIf6ppginh (pp3) KPTSg6p	22.450583
KPGIf6ppginh (pp3) nPTSg6p	22.450583
KPTSg6p (pp3) nPTSg6p	22.450583
KPGIf6ppginh (pp3) KPTSg6p	20.876949
KPGIf6ppginh (pp3) rmaxPTS	20.876949
KPTSg6p (pp3) rmaxPTS	20.876949
KPGIg6p (pp3) KPTSg6p	27.453117
KPGIg6p (pp3) nPTSg6p	27.453117
KPTSg6p (pp3) nPTSg6p	27.453117
KPGIg6p (pp3) KPTSg6p	26.642308
KPGIg6p (pp3) rmaxPTS	26.642308
KPTSg6p (pp3) rmaxPTS	26.642308
KPGIg6ppginh (pp3) KPTSg6p	27.503106
KPGIg6ppginh (pp3) nPTSg6p	27.503106
KPTSg6p (pp3) nPTSg6p	27.503106
KPGIg6ppginh (pp3) KPTSg6p	26.682947
KPGIg6ppginh (pp3) rmaxPTS	26.682947
KPTSg6p (pp3) rmaxPTS	26.682947
KPGKadp (pp3) KPTSg6p	21.153304
KPGKadp (pp3) nPTSg6p	21.153304
KPTSg6p (pp3) nPTSg6p	21.153304
KPGKatp (pp3) KPTSg6p	20.515172
KPGKatp (pp3) nPTSg6p	20.515172
KPTSg6p (pp3) nPTSg6p	20.515172
KPGKeq (pp3) KPTSg6p	24.360054
KPGKeq (pp3) nPTSg6p	24.360054
KPTSg6p (pp3) nPTSg6p	24.360054
KPGKeq (pp3) KPTSg6p	20.951103
KPGKeq (pp3) rmaxPTS	20.951103
KPTSg6p (pp3) rmaxPTS	20.951103
KPGluMueq (pp3) KPTSg6p	20.875824
KPGluMueq (pp3) nPTSg6p	20.875824
KPTSg6p (pp3) nPTSg6p	20.875824
KPKadp (pp3) KPTSg6p	21.257184
KPKadp (pp3) nPTSg6p	21.257184
KPTSg6p (pp3) nPTSg6p	21.257184
KPKadp (pp3) KTKbeq	23.677816
KPKadp (pp3) rmaxPK	23.677816
KTKbeq (pp3) rmaxPK	23.677816
KPKadp (pp3) rmaxPK	34.354583
KPKadp (pp3) rmaxTKb	34.354583
rmaxPK (pp3) rmaxTKb	34.354583
KPKpep (pp3) KPTSg6p	20.509122
KPKpep (pp3) nPTSg6p	20.509122
KPTSg6p (pp3) nPTSg6p	20.509122
KPTSa1 (pp3) KPTSa3	32.403931
KPTSa1 (pp3) KPTSg6p	32.403931
KPTSa3 (pp3) KPTSg6p	32.403931
KPTSa1 (pp3) KPTSa3	21.17051
KPTSa1 (pp3) nPTSg6p	21.17051
KPTSa3 (pp3) nPTSg6p	21.17051
KPTSa1 (pp3) KPTSa3	125.68175
KPTSa1 (pp3) rmaxPTS	125.68175
KPTSa3 (pp3) rmaxPTS	125.68175
KPTSa1 (pp3) KPTSg6p	60.310737
KPTSa1 (pp3) nPTSg6p	60.310737
KPTSg6p (pp3) nPTSg6p	60.310737
KPTSa1 (pp3) KPTSg6p	50.828224
KPTSa1 (pp3) rmaxPTS	50.828224
KPTSg6p (pp3) rmaxPTS	50.828224
KPTSa1 (pp3) nPTSg6p	40.740055
KPTSa1 (pp3) rmaxPTS	40.740055
nPTSg6p (pp3) rmaxPTS	40.740055
KPTSa1 (pp3) rmaxPK	21.497036
KPTSa1 (pp3) rmaxSerSynth	21.497036
rmaxPK (pp3) rmaxSerSynth	21.497036
KPTSa1 (pp3) rmaxPK	20.634766
KPTSa1 (pp3) rmaxSynth1	20.634766
rmaxPK (pp3) rmaxSynth1	20.634766
KPTSa3 (pp3) KPTSg6p	38.53271
KPTSa3 (pp3) nPTSg6p	38.53271
KPTSg6p (pp3) nPTSg6p	38.53271
KPTSa3 (pp3) KPTSg6p	36.182382
KPTSa3 (pp3) rmaxPTS	36.182382
KPTSg6p (pp3) rmaxPTS	36.182382
KPTSa3 (pp3) nPTSg6p	22.029261
KPTSa3 (pp3) rmaxPTS	22.029261
nPTSg6p (pp3) rmaxPTS	22.029261
KPTSg6p (pp3) KR5PIeq	21.263929
KPTSg6p (pp3) nPTSg6p	21.263929
KR5PIeq (pp3) nPTSg6p	21.263929
KPTSg6p (pp3) KRu5Peq	21.203302
KPTSg6p (pp3) nPTSg6p	21.203302
KRu5Peq (pp3) nPTSg6p	21.203302
KPTSg6p (pp3) kTISdhap	21.375278
KPTSg6p (pp3) nPTSg6p	21.375278
kTISdhap (pp3) nPTSg6p	21.375278
KPTSg6p (pp3) kTISeq	20.098486
KPTSg6p (pp3) nPTSg6p	20.098486
kTISeq (pp3) nPTSg6p	20.098486
KPTSg6p (pp3) nDAHPSe4p	20.900777
KPTSg6p (pp3) nPTSg6p	20.900777
nDAHPSe4p (pp3) nPTSg6p	20.900777
KPTSg6p (pp3) nG1PATfdp	20.090269
KPTSg6p (pp3) nPTSg6p	20.090269
nG1PATfdp (pp3) nPTSg6p	20.090269
KPTSg6p (pp3) npepCxylasefdp	21.032721
KPTSg6p (pp3) nPTSg6p	21.032721
npepCxylasefdp (pp3) nPTSg6p	21.032721
KPTSg6p (pp3) nPFK	20.221969
KPTSg6p (pp3) nPTSg6p	20.221969
nPFK (pp3) nPTSg6p	20.221969
KPTSg6p (pp3) nPTSg6p	21.707837
KPTSg6p (pp3) rmaxALDO	21.707837
nPTSg6p (pp3) rmaxALDO	21.707837
KPTSg6p (pp3) nPTSg6p	20.95278
KPTSg6p (pp3) rmaxDAHPS	20.95278
nPTSg6p (pp3) rmaxDAHPS	20.95278
KPTSg6p (pp3) nPTSg6p	20.392906
KPTSg6p (pp3) rmaxG3PDH	20.392906
nPTSg6p (pp3) rmaxG3PDH	20.392906
KPTSg6p (pp3) nPTSg6p	20.862667
KPTSg6p (pp3) rmaxGAPDH	20.862667
nPTSg6p (pp3) rmaxGAPDH	20.862667
KPTSg6p (pp3) nPTSg6p	21.238012
KPTSg6p (pp3) rmaxpepCxylase	21.238012
nPTSg6p (pp3) rmaxpepCxylase	21.238012
KPTSg6p (pp3) nPTSg6p	27.475099
KPTSg6p (pp3) rmaxPGI	27.475099
nPTSg6p (pp3) rmaxPGI	27.475099
KPTSg6p (pp3) nPTSg6p	20.711374
KPTSg6p (pp3) rmaxPK	20.711374
nPTSg6p (pp3) rmaxPK	20.711374
KPTSg6p (pp3) nPTSg6p	70.610349
KPTSg6p (pp3) rmaxPTS	70.610349
nPTSg6p (pp3) rmaxPTS	70.610349
KPTSg6p (pp3) nPTSg6p	20.279303
KPTSg6p (pp3) rmaxRPPK	20.279303
nPTSg6p (pp3) rmaxRPPK	20.279303
KPTSg6p (pp3) nPTSg6p	20.541112
KPTSg6p (pp3) rmaxSerSynth	20.541112
nPTSg6p (pp3) rmaxSerSynth	20.541112
KPTSg6p (pp3) nPTSg6p	20.549803
KPTSg6p (pp3) rmaxSynth1	20.549803
nPTSg6p (pp3) rmaxSynth1	20.549803
KPTSg6p (pp3) nPTSg6p	23.134239
KPTSg6p (pp3) rmaxSynth2	23.134239
nPTSg6p (pp3) rmaxSynth2	23.134239
KPTSg6p (pp3) nPTSg6p	20.025141
KPTSg6p (pp3) rmaxTIS	20.025141
nPTSg6p (pp3) rmaxTIS	20.025141
KPTSg6p (pp3) nPTSg6p	24.680231
KPTSg6p (pp3) rmaxTKb	24.680231
nPTSg6p (pp3) rmaxTKb	24.680231
KPTSg6p (pp3) nPTSg6p	20.077166
KPTSg6p (pp3) rmaxTrpSynth	20.077166
nPTSg6p (pp3) rmaxTrpSynth	20.077166
KPTSg6p (pp3) nPTSg6p	20.123197
KPTSg6p (pp3) VALDOblf	20.123197
nPTSg6p (pp3) VALDOblf	20.123197
KPTSg6p (pp3) rmaxPGI	26.655579
KPTSg6p (pp3) rmaxPTS	26.655579
rmaxPGI (pp3) rmaxPTS	26.655579
KPTSg6p (pp3) rmaxPK	20.467701
KPTSg6p (pp3) rmaxSerSynth	20.467701
rmaxPK (pp3) rmaxSerSynth	20.467701
KPTSg6p (pp3) rmaxPTS	20.523175
KPTSg6p (pp3) rmaxSynth2	20.523175
rmaxPTS (pp3) rmaxSynth2	20.523175
KPTSg6p (pp3) rmaxPTS	21.743824
KPTSg6p (pp3) rmaxTKb	21.743824
rmaxPTS (pp3) rmaxTKb	21.743824
KR5PIeq (pp3) KRu5Peq	20.686383
KR5PIeq (pp3) KTAeq	20.686383
KRu5Peq (pp3) KTAeq	20.686383
KR5PIeq (pp3) KRu5Peq	20.843773
KR5PIeq (pp3) KTKaeq	20.843773
KRu5Peq (pp3) KTKaeq	20.843773
KR5PIeq (pp3) KRu5Peq	20.529389
KR5PIeq (pp3) nDAHPSe4p	20.529389
KRu5Peq (pp3) nDAHPSe4p	20.529389
KR5PIeq (pp3) KRu5Peq	20.494461
KR5PIeq (pp3) rmaxDAHPS	20.494461
KRu5Peq (pp3) rmaxDAHPS	20.494461
KR5PIeq (pp3) KTAeq	20.263641
KR5PIeq (pp3) KTKaeq	20.263641
KTAeq (pp3) KTKaeq	20.263641
KR5PIeq (pp3) KTAeq	23.981303
KR5PIeq (pp3) nDAHPSe4p	23.981303
KTAeq (pp3) nDAHPSe4p	23.981303
KR5PIeq (pp3) KTAeq	26.096308
KR5PIeq (pp3) rmaxDAHPS	26.096308
KTAeq (pp3) rmaxDAHPS	26.096308
KR5PIeq (pp3) KTKaeq	25.938699
KR5PIeq (pp3) nDAHPSe4p	25.938699
KTKaeq (pp3) nDAHPSe4p	25.938699
KRu5Peq (pp3) KTAeq	29.359688
KRu5Peq (pp3) nDAHPSe4p	29.359688
KTAeq (pp3) nDAHPSe4p	29.359688
KRu5Peq (pp3) KTAeq	36.219097
KRu5Peq (pp3) rmaxDAHPS	36.219097
KTAeq (pp3) rmaxDAHPS	36.219097
KRu5Peq (pp3) KTKaeq	46.563922
KRu5Peq (pp3) nDAHPSe4p	46.563922
KTKaeq (pp3) nDAHPSe4p	46.563922
KRu5Peq (pp3) KTKaeq	24.037232
KRu5Peq (pp3) rmaxDAHPS	24.037232
KTKaeq (pp3) rmaxDAHPS	24.037232
KTAeq (pp3) KTKaeq	20.603354
KTAeq (pp3) nDAHPSe4p	20.603354
KTKaeq (pp3) nDAHPSe4p	20.603354
KTAeq (pp3) KTKaeq	21.354732
KTAeq (pp3) nG1PATfdp	21.354732
KTKaeq (pp3) nG1PATfdp	21.354732
KTAeq (pp3) KTKaeq	24.517858
KTAeq (pp3) rmaxRPPK	24.517858
KTKaeq (pp3) rmaxRPPK	24.517858
nPDH (pp3) rmaxPK	23.799226
nPDH (pp3) rmaxSerSynth	23.799226
rmaxPK (pp3) rmaxSerSynth	23.799226
nPDH (pp3) rmaxPK	22.871589
nPDH (pp3) rmaxSynth1	22.871589
rmaxPK (pp3) rmaxSynth1	22.871589
rmaxPDH (pp3) rmaxPK	23.855002
rmaxPDH (pp3) rmaxSerSynth	23.855002
rmaxPK (pp3) rmaxSerSynth	23.855002
rmaxPDH (pp3) rmaxPK	22.902607
rmaxPDH (pp3) rmaxSynth1	22.902607
rmaxPK (pp3) rmaxSynth1	22.902607
rmaxPK (pp3) rmaxPTS	20.968085
rmaxPK (pp3) rmaxSerSynth	20.968085
rmaxPTS (pp3) rmaxSerSynth	20.968085
rmaxPK (pp3) rmaxPTS	20.268705
rmaxPK (pp3) rmaxSynth1	20.268705
rmaxPTS (pp3) rmaxSynth1	20.268705
rmaxPK (pp3) rmaxSerSynth	22.086747
rmaxPK (pp3) rmaxSynth2	22.086747
rmaxSerSynth (pp3) rmaxSynth2	22.086747
rmaxPK (pp3) rmaxSynth1	20.797886
rmaxPK (pp3) rmaxSynth2	20.797886
rmaxSynth1 (pp3) rmaxSynth2	20.797886
kALDOeq (pp) kTISeq	30.3075
KDAHPSe4p (pp) nDAHPSe4p	46.2464
KDAHPSe4p (pp) rmaxDAHPS	34.9611
KENOeq (pp) KPGluMueq	64.3345
KG6PDHg6p (pp) rmaxG6PDH	133.394
KGAPDHgap (pp) KGAPDHpgp	64.5524
KGAPDHgap (pp) rmaxGAPDH	35.7707
KGAPDHpgp (pp) rmaxGAPDH	31.3494
KPFKadpa (pp) KPFKadpb	31.2479
KPFKampa (pp) KPFKampb	36.4138
KPFKf6ps (pp) LPFK	58.8938
KPFKf6ps (pp) nPFK	89.9672
KPFKf6ps (pp) rmaxPFK	78.365
KPGDHnadp (pp) KPGDHnadphinh	39.9188
KPGDHpg (pp) rmaxPGDH	190.793
KPGIg6p (pp) KPGIg6ppginh	92.4204
KPGIg6p (pp) rmaxPGI	65.3879
KPGIg6ppginh (pp) rmaxPGI	90.9227
KPGKpg3 (pp) KPGKpgp	54.5083
KPGKpg3 (pp) rmaxPGK	247.626
KPGKpgp (pp) rmaxPGK	54.0308
LPFK (pp) nPFK	37.2296
LPFK (pp) rmaxPFK	102.629
nDAHPSe4p (pp) rmaxDAHPS	22.8013
nPDH (pp) rmaxPDH	52.7759
nPFK (pp) rmaxPFK	41.9251
rmaxSerSynth (pp) rmaxSynth1	29.0039
