# Supplementary material for: Parameter identifiability analysis and visualization in large-scale kinetic models of biosystems
Source: BMC Syst Biol. 2017 May 5;11:54. doi: 10.1186/s12918-017-0428-y (PMC5420165; doi:10.1186/s12918-017-0428-y)
Supplement: Supplementary file 1 — VisId toolbox. This compressed folder contains the VisId MATLAB toolbox. (ZIP 1030 KB) [file 12918_2017_428_MOESM1_ESM.zip › visid-master/case_studies/B4/cytoscape/hcgrps_HCI.sif]

par2	pp	par3
par2	pp	par4
par2	pp	par5
par2	pp	par7
par2	pp	par8
par3	pp	par4
par3	pp	par5
par3	pp	par7
par3	pp	par8
par4	pp	par5
par4	pp	par7
par4	pp	par8
par5	pp	par7
par5	pp	par8
par7	pp	par8
par9	pp	par10
par9	pp	par11
par9	pp	par12
par10	pp	par11
par10	pp	par12
par11	pp	par12
par13	pp	par15
par14	pp	par16
par17	pp	par18
par17	pp	par19
par17	pp	par94
par17	pp	par96
par18	pp	par19
par18	pp	par94
par18	pp	par96
par19	pp	par94
par19	pp	par96
par20	pp	par93
par23	pp	par24
par23	pp	par25
par24	pp	par25
par26	pp	par27
par26	pp	par28
par26	pp	par29
par26	pp	par30
par26	pp	par31
par27	pp	par28
par27	pp	par29
par27	pp	par30
par27	pp	par31
par28	pp	par29
par28	pp	par30
par28	pp	par31
par29	pp	par30
par29	pp	par31
par30	pp	par31
par33	pp	par34
par33	pp	par35
par34	pp	par35
par36	pp	par37
par36	pp	par38
par36	pp	par39
par36	pp	par40
par36	pp	par41
par36	pp	par42
par37	pp	par38
par37	pp	par39
par37	pp	par40
par37	pp	par41
par37	pp	par42
par38	pp	par39
par38	pp	par40
par38	pp	par41
par38	pp	par42
par39	pp	par40
par39	pp	par41
par39	pp	par42
par40	pp	par41
par40	pp	par42
par41	pp	par42
par43	pp	par45
par43	pp	par47
par43	pp	par48
par43	pp	par49
par44	pp	par45
par44	pp	par47
par44	pp	par48
par44	pp	par49
par44	pp	par50
par44	pp	par107
par44	pp	par108
par45	pp	par47
par45	pp	par48
par45	pp	par49
par45	pp	par107
par45	pp	par108
par46	pp	par50
par47	pp	par48
par47	pp	par49
par47	pp	par50
par47	pp	par107
par47	pp	par108
par48	pp	par49
par48	pp	par50
par48	pp	par107
par48	pp	par108
par49	pp	par50
par49	pp	par107
par49	pp	par108
par50	pp	par107
par50	pp	par108
par51	pp	par53
par51	pp	par54
par51	pp	par55
par51	pp	par56
par51	pp	par57
par51	pp	par89
par51	pp	par90
par51	pp	par91
par53	pp	par54
par53	pp	par55
par53	pp	par56
par53	pp	par57
par53	pp	par89
par53	pp	par90
par53	pp	par91
par54	pp	par55
par54	pp	par56
par54	pp	par57
par54	pp	par58
par54	pp	par89
par54	pp	par90
par54	pp	par91
par55	pp	par56
par55	pp	par57
par55	pp	par89
par55	pp	par90
par55	pp	par91
par56	pp	par57
par56	pp	par58
par56	pp	par89
par56	pp	par90
par56	pp	par91
par57	pp	par89
par57	pp	par90
par57	pp	par91
par58	pp	par89
par59	pp	par62
par59	pp	par63
par59	pp	par64
par62	pp	par63
par62	pp	par64
par63	pp	par64
par65	pp	par66
par65	pp	par67
par65	pp	par68
par66	pp	par67
par66	pp	par68
par67	pp	par68
par71	pp	par72
par71	pp	par73
par71	pp	par74
par72	pp	par73
par72	pp	par74
par73	pp	par74
par75	pp	par76
par75	pp	par77
par75	pp	par78
par75	pp	par79
par75	pp	par81
par75	pp	par82
par75	pp	par83
par75	pp	par84
par76	pp	par77
par76	pp	par78
par76	pp	par79
par76	pp	par81
par76	pp	par82
par76	pp	par83
par76	pp	par84
par77	pp	par78
par77	pp	par79
par77	pp	par81
par77	pp	par82
par77	pp	par83
par77	pp	par84
par78	pp	par79
par78	pp	par81
par78	pp	par82
par78	pp	par83
par78	pp	par84
par79	pp	par81
par79	pp	par82
par79	pp	par83
par79	pp	par84
par81	pp	par82
par81	pp	par83
par81	pp	par84
par82	pp	par83
par82	pp	par84
par83	pp	par84
par85	pp	par86
par85	pp	par87
par85	pp	par88
par86	pp	par87
par86	pp	par88
par87	pp	par88
par89	pp	par90
par89	pp	par91
par90	pp	par91
par94	pp	par96
par97	pp	par98
par99	pp	par100
par99	pp	par101
par99	pp	par102
par99	pp	par103
par100	pp	par101
par100	pp	par102
par100	pp	par103
par101	pp	par102
par101	pp	par103
par102	pp	par103
par104	pp	par105
par107	pp	par108
par109	pp	par110
par111	pp	par112
par113	pp	par114
par115	pp	par116
par115	pp	par117
par116	pp	par117
par1	pp	G1
par2	pp	G1
par6	pp	G1
par1	pp	G2
par3	pp	G2
par6	pp	G2
par1	pp	G3
par4	pp	G3
par6	pp	G3
par1	pp	G4
par5	pp	G4
par6	pp	G4
par1	pp	G5
par6	pp	G5
par7	pp	G5
par1	pp	G6
par6	pp	G6
par8	pp	G6
par1	pp	G7
par44	pp	G7
par70	pp	G7
par1	pp	G8
par45	pp	G8
par70	pp	G8
par1	pp	G9
par46	pp	G9
par69	pp	G9
par1	pp	G10
par47	pp	G10
par70	pp	G10
par1	pp	G11
par48	pp	G11
par70	pp	G11
par1	pp	G12
par49	pp	G12
par70	pp	G12
par1	pp	G13
par50	pp	G13
par69	pp	G13
par1	pp	G14
par50	pp	G14
par70	pp	G14
par1	pp	G15
par58	pp	G15
par91	pp	G15
par1	pp	G16
par70	pp	G16
par107	pp	G16
par1	pp	G17
par70	pp	G17
par108	pp	G17
par2	pp	G18
par44	pp	G18
par70	pp	G18
par2	pp	G19
par46	pp	G19
par69	pp	G19
par2	pp	G20
par46	pp	G20
par70	pp	G20
par2	pp	G21
par47	pp	G21
par70	pp	G21
par2	pp	G22
par48	pp	G22
par70	pp	G22
par2	pp	G23
par49	pp	G23
par70	pp	G23
par2	pp	G24
par50	pp	G24
par70	pp	G24
par2	pp	G25
par58	pp	G25
par91	pp	G25
par2	pp	G26
par70	pp	G26
par107	pp	G26
par2	pp	G27
par70	pp	G27
par108	pp	G27
par3	pp	G28
par44	pp	G28
par70	pp	G28
par3	pp	G29
par46	pp	G29
par69	pp	G29
par3	pp	G30
par46	pp	G30
par70	pp	G30
par3	pp	G31
par47	pp	G31
par70	pp	G31
par3	pp	G32
par48	pp	G32
par70	pp	G32
par3	pp	G33
par49	pp	G33
par70	pp	G33
par3	pp	G34
par50	pp	G34
par70	pp	G34
par3	pp	G35
par58	pp	G35
par91	pp	G35
par3	pp	G36
par70	pp	G36
par107	pp	G36
par3	pp	G37
par70	pp	G37
par108	pp	G37
par4	pp	G38
par44	pp	G38
par70	pp	G38
par4	pp	G39
par46	pp	G39
par69	pp	G39
par4	pp	G40
par47	pp	G40
par70	pp	G40
par4	pp	G41
par48	pp	G41
par70	pp	G41
par4	pp	G42
par49	pp	G42
par70	pp	G42
par4	pp	G43
par50	pp	G43
par70	pp	G43
par4	pp	G44
par58	pp	G44
par91	pp	G44
par4	pp	G45
par70	pp	G45
par107	pp	G45
par4	pp	G46
par70	pp	G46
par108	pp	G46
par5	pp	G47
par44	pp	G47
par70	pp	G47
par5	pp	G48
par46	pp	G48
par69	pp	G48
par5	pp	G49
par47	pp	G49
par70	pp	G49
par5	pp	G50
par48	pp	G50
par70	pp	G50
par5	pp	G51
par49	pp	G51
par70	pp	G51
par5	pp	G52
par50	pp	G52
par70	pp	G52
par5	pp	G53
par58	pp	G53
par91	pp	G53
par5	pp	G54
par70	pp	G54
par107	pp	G54
par5	pp	G55
par70	pp	G55
par108	pp	G55
par6	pp	G56
par44	pp	G56
par70	pp	G56
par6	pp	G57
par45	pp	G57
par70	pp	G57
par6	pp	G58
par46	pp	G58
par69	pp	G58
par6	pp	G59
par47	pp	G59
par70	pp	G59
par6	pp	G60
par48	pp	G60
par70	pp	G60
par6	pp	G61
par49	pp	G61
par70	pp	G61
par6	pp	G62
par50	pp	G62
par69	pp	G62
par6	pp	G63
par50	pp	G63
par70	pp	G63
par6	pp	G64
par58	pp	G64
par91	pp	G64
par6	pp	G65
par69	pp	G65
par107	pp	G65
par6	pp	G66
par70	pp	G66
par107	pp	G66
par6	pp	G67
par70	pp	G67
par108	pp	G67
par7	pp	G68
par44	pp	G68
par70	pp	G68
par7	pp	G69
par46	pp	G69
par69	pp	G69
par7	pp	G70
par46	pp	G70
par70	pp	G70
par7	pp	G71
par47	pp	G71
par70	pp	G71
par7	pp	G72
par48	pp	G72
par70	pp	G72
par7	pp	G73
par49	pp	G73
par70	pp	G73
par7	pp	G74
par50	pp	G74
par70	pp	G74
par7	pp	G75
par58	pp	G75
par91	pp	G75
par7	pp	G76
par70	pp	G76
par107	pp	G76
par7	pp	G77
par70	pp	G77
par108	pp	G77
par8	pp	G78
par44	pp	G78
par70	pp	G78
par8	pp	G79
par46	pp	G79
par69	pp	G79
par8	pp	G80
par47	pp	G80
par70	pp	G80
par8	pp	G81
par48	pp	G81
par70	pp	G81
par8	pp	G82
par49	pp	G82
par70	pp	G82
par8	pp	G83
par50	pp	G83
par70	pp	G83
par8	pp	G84
par58	pp	G84
par91	pp	G84
par8	pp	G85
par70	pp	G85
par107	pp	G85
par8	pp	G86
par70	pp	G86
par108	pp	G86
par9	pp	G87
par17	pp	G87
par113	pp	G87
par9	pp	G88
par17	pp	G88
par114	pp	G88
par9	pp	G89
par18	pp	G89
par113	pp	G89
par9	pp	G90
par18	pp	G90
par114	pp	G90
par9	pp	G91
par19	pp	G91
par113	pp	G91
par9	pp	G92
par19	pp	G92
par114	pp	G92
par9	pp	G93
par32	pp	G93
par33	pp	G93
par9	pp	G94
par32	pp	G94
par34	pp	G94
par9	pp	G95
par32	pp	G95
par35	pp	G95
par9	pp	G96
par43	pp	G96
par44	pp	G96
par9	pp	G97
par43	pp	G97
par108	pp	G97
par9	pp	G98
par45	pp	G98
par50	pp	G98
par9	pp	G99
par51	pp	G99
par58	pp	G99
par9	pp	G100
par58	pp	G100
par91	pp	G100
par9	pp	G101
par69	pp	G101
par70	pp	G101
par9	pp	G102
par94	pp	G102
par113	pp	G102
par9	pp	G103
par94	pp	G103
par114	pp	G103
par9	pp	G104
par96	pp	G104
par113	pp	G104
par9	pp	G105
par96	pp	G105
par114	pp	G105
par10	pp	G106
par17	pp	G106
par113	pp	G106
par10	pp	G107
par17	pp	G107
par114	pp	G107
par10	pp	G108
par18	pp	G108
par113	pp	G108
par10	pp	G109
par18	pp	G109
par114	pp	G109
par10	pp	G110
par19	pp	G110
par113	pp	G110
par10	pp	G111
par19	pp	G111
par114	pp	G111
par10	pp	G112
par32	pp	G112
par33	pp	G112
par10	pp	G113
par32	pp	G113
par34	pp	G113
par10	pp	G114
par32	pp	G114
par35	pp	G114
par10	pp	G115
par43	pp	G115
par44	pp	G115
par10	pp	G116
par43	pp	G116
par108	pp	G116
par10	pp	G117
par45	pp	G117
par50	pp	G117
par10	pp	G118
par51	pp	G118
par58	pp	G118
par10	pp	G119
par58	pp	G119
par91	pp	G119
par10	pp	G120
par69	pp	G120
par70	pp	G120
par10	pp	G121
par94	pp	G121
par113	pp	G121
par10	pp	G122
par94	pp	G122
par114	pp	G122
par10	pp	G123
par96	pp	G123
par113	pp	G123
par10	pp	G124
par96	pp	G124
par114	pp	G124
par11	pp	G125
par17	pp	G125
par113	pp	G125
par11	pp	G126
par17	pp	G126
par114	pp	G126
par11	pp	G127
par18	pp	G127
par113	pp	G127
par11	pp	G128
par18	pp	G128
par114	pp	G128
par11	pp	G129
par19	pp	G129
par113	pp	G129
par11	pp	G130
par19	pp	G130
par114	pp	G130
par11	pp	G131
par32	pp	G131
par33	pp	G131
par11	pp	G132
par32	pp	G132
par34	pp	G132
par11	pp	G133
par32	pp	G133
par35	pp	G133
par11	pp	G134
par43	pp	G134
par44	pp	G134
par11	pp	G135
par43	pp	G135
par108	pp	G135
par11	pp	G136
par45	pp	G136
par50	pp	G136
par11	pp	G137
par51	pp	G137
par58	pp	G137
par11	pp	G138
par58	pp	G138
par90	pp	G138
par11	pp	G139
par58	pp	G139
par91	pp	G139
par11	pp	G140
par69	pp	G140
par70	pp	G140
par11	pp	G141
par94	pp	G141
par113	pp	G141
par11	pp	G142
par94	pp	G142
par114	pp	G142
par11	pp	G143
par96	pp	G143
par113	pp	G143
par11	pp	G144
par96	pp	G144
par114	pp	G144
par12	pp	G145
par17	pp	G145
par113	pp	G145
par12	pp	G146
par17	pp	G146
par114	pp	G146
par12	pp	G147
par18	pp	G147
par113	pp	G147
par12	pp	G148
par18	pp	G148
par114	pp	G148
par12	pp	G149
par19	pp	G149
par113	pp	G149
par12	pp	G150
par19	pp	G150
par114	pp	G150
par12	pp	G151
par32	pp	G151
par33	pp	G151
par12	pp	G152
par32	pp	G152
par34	pp	G152
par12	pp	G153
par32	pp	G153
par35	pp	G153
par12	pp	G154
par43	pp	G154
par44	pp	G154
par12	pp	G155
par43	pp	G155
par108	pp	G155
par12	pp	G156
par45	pp	G156
par50	pp	G156
par12	pp	G157
par51	pp	G157
par58	pp	G157
par12	pp	G158
par58	pp	G158
par91	pp	G158
par12	pp	G159
par69	pp	G159
par70	pp	G159
par12	pp	G160
par94	pp	G160
par113	pp	G160
par12	pp	G161
par94	pp	G161
par114	pp	G161
par12	pp	G162
par96	pp	G162
par113	pp	G162
par12	pp	G163
par96	pp	G163
par114	pp	G163
par13	pp	G164
par14	pp	G164
par52	pp	G164
par13	pp	G165
par14	pp	G165
par95	pp	G165
par13	pp	G166
par16	pp	G166
par52	pp	G166
par13	pp	G167
par16	pp	G167
par95	pp	G167
par13	pp	G168
par32	pp	G168
par33	pp	G168
par13	pp	G169
par32	pp	G169
par35	pp	G169
par13	pp	G170
par43	pp	G170
par44	pp	G170
par13	pp	G171
par43	pp	G171
par108	pp	G171
par13	pp	G172
par45	pp	G172
par50	pp	G172
par13	pp	G173
par69	pp	G173
par70	pp	G173
par14	pp	G174
par15	pp	G174
par95	pp	G174
par14	pp	G175
par32	pp	G175
par33	pp	G175
par14	pp	G176
par32	pp	G176
par35	pp	G176
par14	pp	G177
par45	pp	G177
par50	pp	G177
par14	pp	G178
par69	pp	G178
par70	pp	G178
par15	pp	G179
par16	pp	G179
par95	pp	G179
par15	pp	G180
par32	pp	G180
par33	pp	G180
par15	pp	G181
par32	pp	G181
par35	pp	G181
par15	pp	G182
par43	pp	G182
par44	pp	G182
par15	pp	G183
par43	pp	G183
par108	pp	G183
par15	pp	G184
par45	pp	G184
par50	pp	G184
par15	pp	G185
par69	pp	G185
par70	pp	G185
par16	pp	G186
par32	pp	G186
par33	pp	G186
par16	pp	G187
par32	pp	G187
par35	pp	G187
par16	pp	G188
par45	pp	G188
par50	pp	G188
par16	pp	G189
par69	pp	G189
par70	pp	G189
par17	pp	G190
par20	pp	G190
par21	pp	G190
par17	pp	G191
par20	pp	G191
par52	pp	G191
par17	pp	G192
par20	pp	G192
par95	pp	G192
par17	pp	G193
par21	pp	G193
par93	pp	G193
par17	pp	G194
par21	pp	G194
par95	pp	G194
par17	pp	G195
par32	pp	G195
par33	pp	G195
par17	pp	G196
par32	pp	G196
par34	pp	G196
par17	pp	G197
par32	pp	G197
par35	pp	G197
par17	pp	G198
par43	pp	G198
par44	pp	G198
par17	pp	G199
par43	pp	G199
par108	pp	G199
par17	pp	G200
par45	pp	G200
par50	pp	G200
par17	pp	G201
par52	pp	G201
par93	pp	G201
par17	pp	G202
par69	pp	G202
par70	pp	G202
par17	pp	G203
par76	pp	G203
par85	pp	G203
par17	pp	G204
par76	pp	G204
par86	pp	G204
par17	pp	G205
par76	pp	G205
par87	pp	G205
par17	pp	G206
par76	pp	G206
par88	pp	G206
par17	pp	G207
par77	pp	G207
par85	pp	G207
par17	pp	G208
par77	pp	G208
par86	pp	G208
par17	pp	G209
par77	pp	G209
par87	pp	G209
par17	pp	G210
par77	pp	G210
par88	pp	G210
par17	pp	G211
par78	pp	G211
par85	pp	G211
par17	pp	G212
par78	pp	G212
par86	pp	G212
par17	pp	G213
par78	pp	G213
par87	pp	G213
par17	pp	G214
par78	pp	G214
par88	pp	G214
par17	pp	G215
par79	pp	G215
par85	pp	G215
par17	pp	G216
par79	pp	G216
par86	pp	G216
par17	pp	G217
par79	pp	G217
par87	pp	G217
par17	pp	G218
par79	pp	G218
par88	pp	G218
par17	pp	G219
par81	pp	G219
par85	pp	G219
par17	pp	G220
par81	pp	G220
par86	pp	G220
par17	pp	G221
par81	pp	G221
par87	pp	G221
par17	pp	G222
par81	pp	G222
par88	pp	G222
par17	pp	G223
par82	pp	G223
par85	pp	G223
par17	pp	G224
par82	pp	G224
par86	pp	G224
par17	pp	G225
par82	pp	G225
par87	pp	G225
par17	pp	G226
par82	pp	G226
par88	pp	G226
par17	pp	G227
par83	pp	G227
par85	pp	G227
par17	pp	G228
par83	pp	G228
par86	pp	G228
par17	pp	G229
par83	pp	G229
par87	pp	G229
par17	pp	G230
par83	pp	G230
par88	pp	G230
par17	pp	G231
par84	pp	G231
par85	pp	G231
par17	pp	G232
par84	pp	G232
par86	pp	G232
par17	pp	G233
par84	pp	G233
par87	pp	G233
par17	pp	G234
par84	pp	G234
par88	pp	G234
par17	pp	G235
par93	pp	G235
par95	pp	G235
par18	pp	G236
par20	pp	G236
par21	pp	G236
par18	pp	G237
par20	pp	G237
par52	pp	G237
par18	pp	G238
par20	pp	G238
par92	pp	G238
par18	pp	G239
par20	pp	G239
par95	pp	G239
par18	pp	G240
par21	pp	G240
par93	pp	G240
par18	pp	G241
par21	pp	G241
par95	pp	G241
par18	pp	G242
par32	pp	G242
par33	pp	G242
par18	pp	G243
par32	pp	G243
par34	pp	G243
par18	pp	G244
par32	pp	G244
par35	pp	G244
par18	pp	G245
par43	pp	G245
par44	pp	G245
par18	pp	G246
par43	pp	G246
par108	pp	G246
par18	pp	G247
par45	pp	G247
par50	pp	G247
par18	pp	G248
par51	pp	G248
par58	pp	G248
par18	pp	G249
par52	pp	G249
par93	pp	G249
par18	pp	G250
par58	pp	G250
par91	pp	G250
par18	pp	G251
par69	pp	G251
par70	pp	G251
par18	pp	G252
par75	pp	G252
par85	pp	G252
par18	pp	G253
par75	pp	G253
par86	pp	G253
par18	pp	G254
par75	pp	G254
par87	pp	G254
par18	pp	G255
par75	pp	G255
par88	pp	G255
par18	pp	G256
par76	pp	G256
par85	pp	G256
par18	pp	G257
par76	pp	G257
par86	pp	G257
par18	pp	G258
par76	pp	G258
par87	pp	G258
par18	pp	G259
par76	pp	G259
par88	pp	G259
par18	pp	G260
par77	pp	G260
par85	pp	G260
par18	pp	G261
par77	pp	G261
par86	pp	G261
par18	pp	G262
par77	pp	G262
par87	pp	G262
par18	pp	G263
par77	pp	G263
par88	pp	G263
par18	pp	G264
par78	pp	G264
par85	pp	G264
par18	pp	G265
par78	pp	G265
par86	pp	G265
par18	pp	G266
par78	pp	G266
par87	pp	G266
par18	pp	G267
par78	pp	G267
par88	pp	G267
par18	pp	G268
par81	pp	G268
par85	pp	G268
par18	pp	G269
par81	pp	G269
par86	pp	G269
par18	pp	G270
par81	pp	G270
par87	pp	G270
par18	pp	G271
par81	pp	G271
par88	pp	G271
par18	pp	G272
par82	pp	G272
par85	pp	G272
par18	pp	G273
par82	pp	G273
par86	pp	G273
par18	pp	G274
par82	pp	G274
par87	pp	G274
par18	pp	G275
par82	pp	G275
par88	pp	G275
par18	pp	G276
par84	pp	G276
par85	pp	G276
par18	pp	G277
par92	pp	G277
par93	pp	G277
par18	pp	G278
par93	pp	G278
par95	pp	G278
par19	pp	G279
par20	pp	G279
par21	pp	G279
par19	pp	G280
par20	pp	G280
par52	pp	G280
par19	pp	G281
par20	pp	G281
par95	pp	G281
par19	pp	G282
par21	pp	G282
par93	pp	G282
par19	pp	G283
par21	pp	G283
par95	pp	G283
par19	pp	G284
par32	pp	G284
par33	pp	G284
par19	pp	G285
par32	pp	G285
par34	pp	G285
par19	pp	G286
par32	pp	G286
par35	pp	G286
par19	pp	G287
par43	pp	G287
par44	pp	G287
par19	pp	G288
par43	pp	G288
par108	pp	G288
par19	pp	G289
par45	pp	G289
par50	pp	G289
par19	pp	G290
par51	pp	G290
par58	pp	G290
par19	pp	G291
par52	pp	G291
par93	pp	G291
par19	pp	G292
par58	pp	G292
par91	pp	G292
par19	pp	G293
par69	pp	G293
par70	pp	G293
par19	pp	G294
par75	pp	G294
par86	pp	G294
par19	pp	G295
par75	pp	G295
par87	pp	G295
par19	pp	G296
par76	pp	G296
par85	pp	G296
par19	pp	G297
par76	pp	G297
par86	pp	G297
par19	pp	G298
par76	pp	G298
par87	pp	G298
par19	pp	G299
par76	pp	G299
par88	pp	G299
par19	pp	G300
par77	pp	G300
par85	pp	G300
par19	pp	G301
par77	pp	G301
par86	pp	G301
par19	pp	G302
par77	pp	G302
par87	pp	G302
par19	pp	G303
par77	pp	G303
par88	pp	G303
par19	pp	G304
par78	pp	G304
par85	pp	G304
par19	pp	G305
par78	pp	G305
par86	pp	G305
par19	pp	G306
par78	pp	G306
par87	pp	G306
par19	pp	G307
par78	pp	G307
par88	pp	G307
par19	pp	G308
par81	pp	G308
par85	pp	G308
par19	pp	G309
par81	pp	G309
par86	pp	G309
par19	pp	G310
par81	pp	G310
par87	pp	G310
par19	pp	G311
par81	pp	G311
par88	pp	G311
par19	pp	G312
par82	pp	G312
par85	pp	G312
par19	pp	G313
par82	pp	G313
par86	pp	G313
par19	pp	G314
par82	pp	G314
par87	pp	G314
par19	pp	G315
par82	pp	G315
par88	pp	G315
par19	pp	G316
par84	pp	G316
par85	pp	G316
par19	pp	G317
par84	pp	G317
par86	pp	G317
par19	pp	G318
par84	pp	G318
par87	pp	G318
par19	pp	G319
par84	pp	G319
par88	pp	G319
par19	pp	G320
par93	pp	G320
par95	pp	G320
par20	pp	G321
par21	pp	G321
par94	pp	G321
par20	pp	G322
par21	pp	G322
par95	pp	G322
par20	pp	G323
par21	pp	G323
par96	pp	G323
par20	pp	G324
par32	pp	G324
par33	pp	G324
par20	pp	G325
par32	pp	G325
par34	pp	G325
par20	pp	G326
par32	pp	G326
par35	pp	G326
par20	pp	G327
par43	pp	G327
par44	pp	G327
par20	pp	G328
par43	pp	G328
par108	pp	G328
par20	pp	G329
par45	pp	G329
par50	pp	G329
par20	pp	G330
par51	pp	G330
par58	pp	G330
par20	pp	G331
par52	pp	G331
par94	pp	G331
par20	pp	G332
par52	pp	G332
par96	pp	G332
par20	pp	G333
par53	pp	G333
par58	pp	G333
par20	pp	G334
par53	pp	G334
par92	pp	G334
par20	pp	G335
par55	pp	G335
par58	pp	G335
par20	pp	G336
par57	pp	G336
par58	pp	G336
par20	pp	G337
par58	pp	G337
par90	pp	G337
par20	pp	G338
par58	pp	G338
par91	pp	G338
par20	pp	G339
par69	pp	G339
par70	pp	G339
par20	pp	G340
par92	pp	G340
par94	pp	G340
par20	pp	G341
par92	pp	G341
par96	pp	G341
par20	pp	G342
par94	pp	G342
par95	pp	G342
par20	pp	G343
par95	pp	G343
par96	pp	G343
par21	pp	G344
par32	pp	G344
par33	pp	G344
par21	pp	G345
par32	pp	G345
par35	pp	G345
par21	pp	G346
par45	pp	G346
par50	pp	G346
par21	pp	G347
par51	pp	G347
par58	pp	G347
par21	pp	G348
par55	pp	G348
par58	pp	G348
par21	pp	G349
par57	pp	G349
par58	pp	G349
par21	pp	G350
par58	pp	G350
par90	pp	G350
par21	pp	G351
par58	pp	G351
par91	pp	G351
par21	pp	G352
par69	pp	G352
par70	pp	G352
par21	pp	G353
par93	pp	G353
par94	pp	G353
par21	pp	G354
par93	pp	G354
par95	pp	G354
par21	pp	G355
par93	pp	G355
par96	pp	G355
par21	pp	G356
par94	pp	G356
par95	pp	G356
par21	pp	G357
par95	pp	G357
par96	pp	G357
par22	pp	G358
par45	pp	G358
par50	pp	G358
par22	pp	G359
par58	pp	G359
par91	pp	G359
par22	pp	G360
par69	pp	G360
par70	pp	G360
par23	pp	G361
par45	pp	G361
par50	pp	G361
par23	pp	G362
par58	pp	G362
par91	pp	G362
par23	pp	G363
par69	pp	G363
par70	pp	G363
par24	pp	G364
par45	pp	G364
par50	pp	G364
par24	pp	G365
par58	pp	G365
par91	pp	G365
par24	pp	G366
par69	pp	G366
par70	pp	G366
par25	pp	G367
par45	pp	G367
par50	pp	G367
par25	pp	G368
par58	pp	G368
par91	pp	G368
par25	pp	G369
par69	pp	G369
par70	pp	G369
par26	pp	G370
par58	pp	G370
par91	pp	G370
par26	pp	G371
par71	pp	G371
par75	pp	G371
par26	pp	G372
par71	pp	G372
par76	pp	G372
par26	pp	G373
par71	pp	G373
par77	pp	G373
par26	pp	G374
par71	pp	G374
par78	pp	G374
par26	pp	G375
par71	pp	G375
par79	pp	G375
par26	pp	G376
par71	pp	G376
par81	pp	G376
par26	pp	G377
par71	pp	G377
par82	pp	G377
par26	pp	G378
par71	pp	G378
par83	pp	G378
par26	pp	G379
par71	pp	G379
par84	pp	G379
par26	pp	G380
par72	pp	G380
par75	pp	G380
par26	pp	G381
par72	pp	G381
par76	pp	G381
par26	pp	G382
par72	pp	G382
par77	pp	G382
par26	pp	G383
par72	pp	G383
par78	pp	G383
par26	pp	G384
par72	pp	G384
par79	pp	G384
par26	pp	G385
par72	pp	G385
par81	pp	G385
par26	pp	G386
par72	pp	G386
par82	pp	G386
par26	pp	G387
par72	pp	G387
par83	pp	G387
par26	pp	G388
par72	pp	G388
par84	pp	G388
par26	pp	G389
par73	pp	G389
par75	pp	G389
par26	pp	G390
par73	pp	G390
par76	pp	G390
par26	pp	G391
par73	pp	G391
par77	pp	G391
par26	pp	G392
par73	pp	G392
par78	pp	G392
par26	pp	G393
par73	pp	G393
par79	pp	G393
par26	pp	G394
par73	pp	G394
par81	pp	G394
par26	pp	G395
par73	pp	G395
par82	pp	G395
par26	pp	G396
par73	pp	G396
par83	pp	G396
par26	pp	G397
par73	pp	G397
par84	pp	G397
par26	pp	G398
par74	pp	G398
par75	pp	G398
par26	pp	G399
par74	pp	G399
par76	pp	G399
par26	pp	G400
par74	pp	G400
par77	pp	G400
par26	pp	G401
par74	pp	G401
par78	pp	G401
par26	pp	G402
par74	pp	G402
par79	pp	G402
par26	pp	G403
par74	pp	G403
par81	pp	G403
par26	pp	G404
par74	pp	G404
par82	pp	G404
par26	pp	G405
par74	pp	G405
par83	pp	G405
par26	pp	G406
par74	pp	G406
par84	pp	G406
par26	pp	G407
par99	pp	G407
par104	pp	G407
par26	pp	G408
par99	pp	G408
par105	pp	G408
par26	pp	G409
par100	pp	G409
par104	pp	G409
par26	pp	G410
par100	pp	G410
par105	pp	G410
par26	pp	G411
par101	pp	G411
par104	pp	G411
par26	pp	G412
par101	pp	G412
par105	pp	G412
par26	pp	G413
par102	pp	G413
par104	pp	G413
par26	pp	G414
par102	pp	G414
par105	pp	G414
par26	pp	G415
par103	pp	G415
par104	pp	G415
par26	pp	G416
par103	pp	G416
par105	pp	G416
par27	pp	G417
par58	pp	G417
par91	pp	G417
par27	pp	G418
par71	pp	G418
par75	pp	G418
par27	pp	G419
par71	pp	G419
par76	pp	G419
par27	pp	G420
par71	pp	G420
par77	pp	G420
par27	pp	G421
par71	pp	G421
par78	pp	G421
par27	pp	G422
par71	pp	G422
par79	pp	G422
par27	pp	G423
par71	pp	G423
par81	pp	G423
par27	pp	G424
par71	pp	G424
par82	pp	G424
par27	pp	G425
par71	pp	G425
par83	pp	G425
par27	pp	G426
par71	pp	G426
par84	pp	G426
par27	pp	G427
par72	pp	G427
par75	pp	G427
par27	pp	G428
par72	pp	G428
par76	pp	G428
par27	pp	G429
par72	pp	G429
par77	pp	G429
par27	pp	G430
par72	pp	G430
par78	pp	G430
par27	pp	G431
par72	pp	G431
par79	pp	G431
par27	pp	G432
par72	pp	G432
par81	pp	G432
par27	pp	G433
par72	pp	G433
par82	pp	G433
par27	pp	G434
par72	pp	G434
par83	pp	G434
par27	pp	G435
par72	pp	G435
par84	pp	G435
par27	pp	G436
par73	pp	G436
par75	pp	G436
par27	pp	G437
par73	pp	G437
par76	pp	G437
par27	pp	G438
par73	pp	G438
par77	pp	G438
par27	pp	G439
par73	pp	G439
par78	pp	G439
par27	pp	G440
par73	pp	G440
par79	pp	G440
par27	pp	G441
par73	pp	G441
par81	pp	G441
par27	pp	G442
par73	pp	G442
par82	pp	G442
par27	pp	G443
par73	pp	G443
par83	pp	G443
par27	pp	G444
par73	pp	G444
par84	pp	G444
par27	pp	G445
par74	pp	G445
par75	pp	G445
par27	pp	G446
par74	pp	G446
par76	pp	G446
par27	pp	G447
par74	pp	G447
par77	pp	G447
par27	pp	G448
par74	pp	G448
par78	pp	G448
par27	pp	G449
par74	pp	G449
par79	pp	G449
par27	pp	G450
par74	pp	G450
par81	pp	G450
par27	pp	G451
par74	pp	G451
par82	pp	G451
par27	pp	G452
par74	pp	G452
par83	pp	G452
par27	pp	G453
par74	pp	G453
par84	pp	G453
par27	pp	G454
par99	pp	G454
par104	pp	G454
par27	pp	G455
par99	pp	G455
par105	pp	G455
par27	pp	G456
par100	pp	G456
par104	pp	G456
par27	pp	G457
par100	pp	G457
par105	pp	G457
par27	pp	G458
par101	pp	G458
par104	pp	G458
par27	pp	G459
par101	pp	G459
par105	pp	G459
par27	pp	G460
par102	pp	G460
par104	pp	G460
par27	pp	G461
par102	pp	G461
par105	pp	G461
par27	pp	G462
par103	pp	G462
par104	pp	G462
par27	pp	G463
par103	pp	G463
par105	pp	G463
par28	pp	G464
par58	pp	G464
par91	pp	G464
par28	pp	G465
par71	pp	G465
par75	pp	G465
par28	pp	G466
par71	pp	G466
par76	pp	G466
par28	pp	G467
par71	pp	G467
par77	pp	G467
par28	pp	G468
par71	pp	G468
par78	pp	G468
par28	pp	G469
par71	pp	G469
par79	pp	G469
par28	pp	G470
par71	pp	G470
par81	pp	G470
par28	pp	G471
par71	pp	G471
par82	pp	G471
par28	pp	G472
par71	pp	G472
par83	pp	G472
par28	pp	G473
par71	pp	G473
par84	pp	G473
par28	pp	G474
par72	pp	G474
par75	pp	G474
par28	pp	G475
par72	pp	G475
par76	pp	G475
par28	pp	G476
par72	pp	G476
par77	pp	G476
par28	pp	G477
par72	pp	G477
par78	pp	G477
par28	pp	G478
par72	pp	G478
par79	pp	G478
par28	pp	G479
par72	pp	G479
par81	pp	G479
par28	pp	G480
par72	pp	G480
par82	pp	G480
par28	pp	G481
par72	pp	G481
par83	pp	G481
par28	pp	G482
par72	pp	G482
par84	pp	G482
par28	pp	G483
par73	pp	G483
par75	pp	G483
par28	pp	G484
par73	pp	G484
par76	pp	G484
par28	pp	G485
par73	pp	G485
par77	pp	G485
par28	pp	G486
par73	pp	G486
par78	pp	G486
par28	pp	G487
par73	pp	G487
par79	pp	G487
par28	pp	G488
par73	pp	G488
par81	pp	G488
par28	pp	G489
par73	pp	G489
par82	pp	G489
par28	pp	G490
par73	pp	G490
par83	pp	G490
par28	pp	G491
par73	pp	G491
par84	pp	G491
par28	pp	G492
par74	pp	G492
par75	pp	G492
par28	pp	G493
par74	pp	G493
par76	pp	G493
par28	pp	G494
par74	pp	G494
par77	pp	G494
par28	pp	G495
par74	pp	G495
par78	pp	G495
par28	pp	G496
par74	pp	G496
par79	pp	G496
par28	pp	G497
par74	pp	G497
par81	pp	G497
par28	pp	G498
par74	pp	G498
par82	pp	G498
par28	pp	G499
par74	pp	G499
par83	pp	G499
par28	pp	G500
par74	pp	G500
par84	pp	G500
par28	pp	G501
par99	pp	G501
par104	pp	G501
par28	pp	G502
par99	pp	G502
par105	pp	G502
par28	pp	G503
par100	pp	G503
par104	pp	G503
par28	pp	G504
par100	pp	G504
par105	pp	G504
par28	pp	G505
par101	pp	G505
par104	pp	G505
par28	pp	G506
par101	pp	G506
par105	pp	G506
par28	pp	G507
par102	pp	G507
par104	pp	G507
par28	pp	G508
par102	pp	G508
par105	pp	G508
par28	pp	G509
par103	pp	G509
par104	pp	G509
par28	pp	G510
par103	pp	G510
par105	pp	G510
par29	pp	G511
par58	pp	G511
par91	pp	G511
par29	pp	G512
par71	pp	G512
par75	pp	G512
par29	pp	G513
par71	pp	G513
par76	pp	G513
par29	pp	G514
par71	pp	G514
par77	pp	G514
par29	pp	G515
par71	pp	G515
par78	pp	G515
par29	pp	G516
par71	pp	G516
par79	pp	G516
par29	pp	G517
par71	pp	G517
par81	pp	G517
par29	pp	G518
par71	pp	G518
par82	pp	G518
par29	pp	G519
par71	pp	G519
par83	pp	G519
par29	pp	G520
par71	pp	G520
par84	pp	G520
par29	pp	G521
par72	pp	G521
par75	pp	G521
par29	pp	G522
par72	pp	G522
par76	pp	G522
par29	pp	G523
par72	pp	G523
par77	pp	G523
par29	pp	G524
par72	pp	G524
par78	pp	G524
par29	pp	G525
par72	pp	G525
par79	pp	G525
par29	pp	G526
par72	pp	G526
par81	pp	G526
par29	pp	G527
par72	pp	G527
par82	pp	G527
par29	pp	G528
par72	pp	G528
par83	pp	G528
par29	pp	G529
par72	pp	G529
par84	pp	G529
par29	pp	G530
par73	pp	G530
par75	pp	G530
par29	pp	G531
par73	pp	G531
par76	pp	G531
par29	pp	G532
par73	pp	G532
par77	pp	G532
par29	pp	G533
par73	pp	G533
par78	pp	G533
par29	pp	G534
par73	pp	G534
par79	pp	G534
par29	pp	G535
par73	pp	G535
par81	pp	G535
par29	pp	G536
par73	pp	G536
par82	pp	G536
par29	pp	G537
par73	pp	G537
par83	pp	G537
par29	pp	G538
par73	pp	G538
par84	pp	G538
par29	pp	G539
par74	pp	G539
par75	pp	G539
par29	pp	G540
par74	pp	G540
par76	pp	G540
par29	pp	G541
par74	pp	G541
par77	pp	G541
par29	pp	G542
par74	pp	G542
par78	pp	G542
par29	pp	G543
par74	pp	G543
par79	pp	G543
par29	pp	G544
par74	pp	G544
par81	pp	G544
par29	pp	G545
par74	pp	G545
par82	pp	G545
par29	pp	G546
par74	pp	G546
par83	pp	G546
par29	pp	G547
par74	pp	G547
par84	pp	G547
par29	pp	G548
par99	pp	G548
par104	pp	G548
par29	pp	G549
par99	pp	G549
par105	pp	G549
par29	pp	G550
par100	pp	G550
par104	pp	G550
par29	pp	G551
par100	pp	G551
par105	pp	G551
par29	pp	G552
par101	pp	G552
par104	pp	G552
par29	pp	G553
par101	pp	G553
par105	pp	G553
par29	pp	G554
par102	pp	G554
par104	pp	G554
par29	pp	G555
par102	pp	G555
par105	pp	G555
par29	pp	G556
par103	pp	G556
par104	pp	G556
par29	pp	G557
par103	pp	G557
par105	pp	G557
par30	pp	G558
par58	pp	G558
par91	pp	G558
par30	pp	G559
par71	pp	G559
par75	pp	G559
par30	pp	G560
par71	pp	G560
par76	pp	G560
par30	pp	G561
par71	pp	G561
par77	pp	G561
par30	pp	G562
par71	pp	G562
par78	pp	G562
par30	pp	G563
par71	pp	G563
par79	pp	G563
par30	pp	G564
par71	pp	G564
par81	pp	G564
par30	pp	G565
par71	pp	G565
par82	pp	G565
par30	pp	G566
par71	pp	G566
par83	pp	G566
par30	pp	G567
par71	pp	G567
par84	pp	G567
par30	pp	G568
par72	pp	G568
par75	pp	G568
par30	pp	G569
par72	pp	G569
par76	pp	G569
par30	pp	G570
par72	pp	G570
par77	pp	G570
par30	pp	G571
par72	pp	G571
par78	pp	G571
par30	pp	G572
par72	pp	G572
par79	pp	G572
par30	pp	G573
par72	pp	G573
par81	pp	G573
par30	pp	G574
par72	pp	G574
par82	pp	G574
par30	pp	G575
par72	pp	G575
par83	pp	G575
par30	pp	G576
par72	pp	G576
par84	pp	G576
par30	pp	G577
par73	pp	G577
par75	pp	G577
par30	pp	G578
par73	pp	G578
par76	pp	G578
par30	pp	G579
par73	pp	G579
par77	pp	G579
par30	pp	G580
par73	pp	G580
par78	pp	G580
par30	pp	G581
par73	pp	G581
par79	pp	G581
par30	pp	G582
par73	pp	G582
par81	pp	G582
par30	pp	G583
par73	pp	G583
par82	pp	G583
par30	pp	G584
par73	pp	G584
par83	pp	G584
par30	pp	G585
par73	pp	G585
par84	pp	G585
par30	pp	G586
par74	pp	G586
par75	pp	G586
par30	pp	G587
par74	pp	G587
par76	pp	G587
par30	pp	G588
par74	pp	G588
par77	pp	G588
par30	pp	G589
par74	pp	G589
par78	pp	G589
par30	pp	G590
par74	pp	G590
par79	pp	G590
par30	pp	G591
par74	pp	G591
par81	pp	G591
par30	pp	G592
par74	pp	G592
[truncated: 2,638 more rows]
