# Supplementary material for: Parameter identifiability analysis and visualization in large-scale kinetic models of biosystems
Source: BMC Syst Biol. 2017 May 5;11:54. doi: 10.1186/s12918-017-0428-y (PMC5420165; doi:10.1186/s12918-017-0428-y)
Supplement: Supplementary file 1 — VisId toolbox. This compressed folder contains the VisId MATLAB toolbox. (ZIP 1030 KB) [file 12918_2017_428_MOESM1_ESM.zip › visid-master/case_studies/B4/cytoscape/hcgrps_HCI_edgeTable.txt]

edgename	CI
par2 (pp) par3	41.282804
par2 (pp) par4	51.848118
par2 (pp) par5	65.04585
par2 (pp) par7	105.03925
par2 (pp) par8	86.523594
par3 (pp) par4	23.182118
par3 (pp) par5	26.031085
par3 (pp) par7	61.780272
par3 (pp) par8	28.323336
par4 (pp) par5	173.59065
par4 (pp) par7	36.661999
par4 (pp) par8	127.0089
par5 (pp) par7	44.766723
par5 (pp) par8	218.42823
par7 (pp) par8	51.130548
par9 (pp) par10	45.641322
par9 (pp) par11	184.88291
par9 (pp) par12	48.662432
par10 (pp) par11	36.710214
par10 (pp) par12	734.88848
par11 (pp) par12	38.636331
par13 (pp) par15	53.250062
par14 (pp) par16	1245.8228
par17 (pp) par18	26.37411
par17 (pp) par19	31.249446
par17 (pp) par94	23.659064
par17 (pp) par96	26.426843
par18 (pp) par19	166.39117
par18 (pp) par94	228.19642
par18 (pp) par96	6457.4263
par19 (pp) par94	96.259419
par19 (pp) par96	168.23807
par20 (pp) par93	6254.1815
par23 (pp) par24	69.666741
par23 (pp) par25	437.28821
par24 (pp) par25	82.801876
par26 (pp) par27	334.33219
par26 (pp) par28	382.4167
par26 (pp) par29	445.5949
par26 (pp) par30	1142.0856
par26 (pp) par31	1457.9876
par27 (pp) par28	2220.0961
par27 (pp) par29	1338.1812
par27 (pp) par30	472.5951
par27 (pp) par31	274.05601
par28 (pp) par29	2294.7274
par28 (pp) par30	573.78901
par28 (pp) par31	307.08651
par29 (pp) par30	730.09141
par29 (pp) par31	344.26649
par30 (pp) par31	649.6733
par33 (pp) par34	50.205704
par33 (pp) par35	1079.3363
par34 (pp) par35	51.653985
par36 (pp) par37	93.97852
par36 (pp) par38	109.54423
par36 (pp) par39	28.969066
par36 (pp) par40	110.06028
par36 (pp) par41	250.71941
par36 (pp) par42	259.11631
par37 (pp) par38	652.14332
par37 (pp) par39	41.862986
par37 (pp) par40	641.32542
par37 (pp) par41	70.067143
par37 (pp) par42	69.500628
par38 (pp) par39	39.381079
par38 (pp) par40	2890.8212
par38 (pp) par41	78.498598
par38 (pp) par42	77.757088
par39 (pp) par40	39.299135
par39 (pp) par41	26.303002
par39 (pp) par42	26.169786
par40 (pp) par41	78.43907
par40 (pp) par42	77.838881
par41 (pp) par42	1153.8367
par43 (pp) par45	32.376306
par43 (pp) par47	28.516697
par43 (pp) par48	28.516697
par43 (pp) par49	28.365806
par44 (pp) par45	36.628866
par44 (pp) par47	44.661761
par44 (pp) par48	44.661761
par44 (pp) par49	44.790303
par44 (pp) par50	37.751775
par44 (pp) par107	91.188375
par44 (pp) par108	2948.4174
par45 (pp) par47	178.68254
par45 (pp) par48	178.68254
par45 (pp) par49	189.59171
par45 (pp) par107	26.186986
par45 (pp) par108	36.944229
par46 (pp) par50	20.093141
par47 (pp) par48	3.3465209e+15
par47 (pp) par49	1180.77
par47 (pp) par50	20.477796
par47 (pp) par107	29.985219
par47 (pp) par108	45.163148
par48 (pp) par49	1180.77
par48 (pp) par50	20.477796
par48 (pp) par107	29.985219
par48 (pp) par108	45.163148
par49 (pp) par50	20.523476
par49 (pp) par107	30.055645
par49 (pp) par108	45.284357
par50 (pp) par107	64.329925
par50 (pp) par108	37.389075
par51 (pp) par53	119.32237
par51 (pp) par54	26.467461
par51 (pp) par55	167.81055
par51 (pp) par56	55.137703
par51 (pp) par57	167.81055
par51 (pp) par89	35.201235
par51 (pp) par90	159.15058
par51 (pp) par91	253.00019
par53 (pp) par54	21.921918
par53 (pp) par55	199.22687
par53 (pp) par56	38.475959
par53 (pp) par57	199.22687
par53 (pp) par89	27.375542
par53 (pp) par90	116.64877
par53 (pp) par91	88.053004
par54 (pp) par55	22.936301
par54 (pp) par56	50.843865
par54 (pp) par57	22.936301
par54 (pp) par58	65.573216
par54 (pp) par89	92.896453
par54 (pp) par90	23.736112
par54 (pp) par91	27.5668
par55 (pp) par56	41.663398
par55 (pp) par57	1.1851477e+16
par55 (pp) par89	29.395843
par55 (pp) par90	247.3099
par55 (pp) par91	125.62054
par56 (pp) par57	41.663398
par56 (pp) par58	28.645804
par56 (pp) par89	90.148754
par56 (pp) par90	43.842963
par56 (pp) par91	59.138347
par57 (pp) par89	29.395843
par57 (pp) par90	247.3099
par57 (pp) par91	125.62054
par58 (pp) par89	39.40215
par59 (pp) par62	296.02714
par59 (pp) par63	358.2865
par59 (pp) par64	77.591952
par62 (pp) par63	241.30455
par62 (pp) par64	80.606941
par63 (pp) par64	64.504996
par65 (pp) par66	77.752337
par65 (pp) par67	70.663901
par65 (pp) par68	42.992314
par66 (pp) par67	37.227949
par66 (pp) par68	27.745285
par67 (pp) par68	108.54687
par71 (pp) par72	808.77244
par71 (pp) par73	410.29884
par71 (pp) par74	2489.2963
par72 (pp) par73	819.57693
par72 (pp) par74	629.59269
par73 (pp) par74	356.62228
par75 (pp) par76	50.918946
par75 (pp) par77	52.008
par75 (pp) par78	53.448984
par75 (pp) par79	31.146286
par75 (pp) par81	47.797852
par75 (pp) par82	48.928602
par75 (pp) par83	31.214874
par75 (pp) par84	34.924946
par76 (pp) par77	2422.6276
par76 (pp) par78	1043.5105
par76 (pp) par79	79.373751
par76 (pp) par81	779.11122
par76 (pp) par82	1251.2918
par76 (pp) par83	80.292588
par76 (pp) par84	111.0964
par77 (pp) par78	1727.6393
par77 (pp) par79	76.934021
par77 (pp) par81	589.64987
par77 (pp) par82	825.68135
par77 (pp) par83	77.762461
par77 (pp) par84	106.2592
par78 (pp) par79	73.772048
par78 (pp) par81	450.20492
par78 (pp) par82	573.57434
par78 (pp) par83	74.591418
par78 (pp) par84	100.57192
par79 (pp) par81	88.109661
par79 (pp) par82	84.630785
par79 (pp) par83	1231.0339
par79 (pp) par84	257.12208
par81 (pp) par82	2060.7236
par81 (pp) par83	89.378441
par81 (pp) par84	129.48709
par82 (pp) par83	85.741089
par82 (pp) par84	121.89686
par83 (pp) par84	281.9748
par85 (pp) par86	187.45355
par85 (pp) par87	187.85367
par85 (pp) par88	936.99388
par86 (pp) par87	1135.4297
par86 (pp) par88	227.16631
par87 (pp) par88	222.2596
par89 (pp) par90	31.131491
par89 (pp) par91	37.904226
par90 (pp) par91	168.10734
par94 (pp) par96	224.69016
par97 (pp) par98	753.19021
par99 (pp) par100	53.418493
par99 (pp) par101	68.624163
par99 (pp) par102	804.78193
par99 (pp) par103	56.774084
par100 (pp) par101	240.40591
par100 (pp) par102	51.31845
par100 (pp) par103	879.57111
par101 (pp) par102	65.242756
par101 (pp) par103	323.91394
par102 (pp) par103	54.362952
par104 (pp) par105	103.92902
par107 (pp) par108	89.139207
par109 (pp) par110	79.720394
par111 (pp) par112	35.51684
par113 (pp) par114	135.72129
par115 (pp) par116	291.63822
par115 (pp) par117	399.40629
par116 (pp) par117	1024.3027
par1 (pp) G1	83.053855
par2 (pp) G1	83.053855
par6 (pp) G1	83.053855
par1 (pp) G2	106.66255
par3 (pp) G2	106.66255
par6 (pp) G2	106.66255
par1 (pp) G3	91.900704
par4 (pp) G3	91.900704
par6 (pp) G3	91.900704
par1 (pp) G4	109.93242
par5 (pp) G4	109.93242
par6 (pp) G4	109.93242
par1 (pp) G5	107.3198
par6 (pp) G5	107.3198
par7 (pp) G5	107.3198
par1 (pp) G6	94.952085
par6 (pp) G6	94.952085
par8 (pp) G6	94.952085
par1 (pp) G7	53.233361
par44 (pp) G7	53.233361
par70 (pp) G7	53.233361
par1 (pp) G8	22.963238
par45 (pp) G8	22.963238
par70 (pp) G8	22.963238
par1 (pp) G9	190.25849
par46 (pp) G9	190.25849
par69 (pp) G9	190.25849
par1 (pp) G10	25.540738
par47 (pp) G10	25.540738
par70 (pp) G10	25.540738
par1 (pp) G11	25.540738
par48 (pp) G11	25.540738
par70 (pp) G11	25.540738
par1 (pp) G12	25.623977
par49 (pp) G12	25.623977
par70 (pp) G12	25.623977
par1 (pp) G13	22.355148
par50 (pp) G13	22.355148
par69 (pp) G13	22.355148
par1 (pp) G14	78.601976
par50 (pp) G14	78.601976
par70 (pp) G14	78.601976
par1 (pp) G15	20.356763
par58 (pp) G15	20.356763
par91 (pp) G15	20.356763
par1 (pp) G16	92.897225
par70 (pp) G16	92.897225
par107 (pp) G16	92.897225
par1 (pp) G17	52.628574
par70 (pp) G17	52.628574
par108 (pp) G17	52.628574
par2 (pp) G18	39.507998
par44 (pp) G18	39.507998
par70 (pp) G18	39.507998
par2 (pp) G19	143.59343
par46 (pp) G19	143.59343
par69 (pp) G19	143.59343
par2 (pp) G20	20.126828
par46 (pp) G20	20.126828
par70 (pp) G20	20.126828
par2 (pp) G21	21.160038
par47 (pp) G21	21.160038
par70 (pp) G21	21.160038
par2 (pp) G22	21.160038
par48 (pp) G22	21.160038
par70 (pp) G22	21.160038
par2 (pp) G23	21.203239
par49 (pp) G23	21.203239
par70 (pp) G23	21.203239
par2 (pp) G24	767.51423
par50 (pp) G24	767.51423
par70 (pp) G24	767.51423
par2 (pp) G25	20.323012
par58 (pp) G25	20.323012
par91 (pp) G25	20.323012
par2 (pp) G26	68.637052
par70 (pp) G26	68.637052
par107 (pp) G26	68.637052
par2 (pp) G27	39.116898
par70 (pp) G27	39.116898
par108 (pp) G27	39.116898
par3 (pp) G28	36.715066
par44 (pp) G28	36.715066
par70 (pp) G28	36.715066
par3 (pp) G29	105.52061
par46 (pp) G29	105.52061
par69 (pp) G29	105.52061
par3 (pp) G30	20.896446
par46 (pp) G30	20.896446
par70 (pp) G30	20.896446
par3 (pp) G31	20.322003
par47 (pp) G31	20.322003
par70 (pp) G31	20.322003
par3 (pp) G32	20.322003
par48 (pp) G32	20.322003
par70 (pp) G32	20.322003
par3 (pp) G33	20.364038
par49 (pp) G33	20.364038
par70 (pp) G33	20.364038
par3 (pp) G34	582.61703
par50 (pp) G34	582.61703
par70 (pp) G34	582.61703
par3 (pp) G35	20.296768
par58 (pp) G35	20.296768
par91 (pp) G35	20.296768
par3 (pp) G36	60.65272
par70 (pp) G36	60.65272
par107 (pp) G36	60.65272
par3 (pp) G37	36.373643
par70 (pp) G37	36.373643
par108 (pp) G37	36.373643
par4 (pp) G38	42.014892
par44 (pp) G38	42.014892
par70 (pp) G38	42.014892
par4 (pp) G39	204.27128
par46 (pp) G39	204.27128
par69 (pp) G39	204.27128
par4 (pp) G40	21.900928
par47 (pp) G40	21.900928
par70 (pp) G40	21.900928
par4 (pp) G41	21.900928
par48 (pp) G41	21.900928
par70 (pp) G41	21.900928
par4 (pp) G42	21.948709
par49 (pp) G42	21.948709
par70 (pp) G42	21.948709
par4 (pp) G43	307.86644
par50 (pp) G43	307.86644
par70 (pp) G43	307.86644
par4 (pp) G44	20.330038
par58 (pp) G44	20.330038
par91 (pp) G44	20.330038
par4 (pp) G45	75.983161
par70 (pp) G45	75.983161
par107 (pp) G45	75.983161
par4 (pp) G46	41.576511
par70 (pp) G46	41.576511
par108 (pp) G46	41.576511
par5 (pp) G47	41.371629
par44 (pp) G47	41.371629
par70 (pp) G47	41.371629
par5 (pp) G48	188.37902
par46 (pp) G48	188.37902
par69 (pp) G48	188.37902
par5 (pp) G49	21.717409
par47 (pp) G49	21.717409
par70 (pp) G49	21.717409
par5 (pp) G50	21.717409
par48 (pp) G50	21.717409
par70 (pp) G50	21.717409
par5 (pp) G51	21.766759
par49 (pp) G51	21.766759
par70 (pp) G51	21.766759
par5 (pp) G52	364.54384
par50 (pp) G52	364.54384
par70 (pp) G52	364.54384
par5 (pp) G53	20.324609
par58 (pp) G53	20.324609
par91 (pp) G53	20.324609
par5 (pp) G54	74.032248
par70 (pp) G54	74.032248
par107 (pp) G54	74.032248
par5 (pp) G55	40.944071
par70 (pp) G55	40.944071
par108 (pp) G55	40.944071
par6 (pp) G56	41.05375
par44 (pp) G56	41.05375
par70 (pp) G56	41.05375
par6 (pp) G57	27.433444
par45 (pp) G57	27.433444
par70 (pp) G57	27.433444
par6 (pp) G58	38.648026
par46 (pp) G58	38.648026
par69 (pp) G58	38.648026
par6 (pp) G59	29.895828
par47 (pp) G59	29.895828
par70 (pp) G59	29.895828
par6 (pp) G60	29.895828
par48 (pp) G60	29.895828
par70 (pp) G60	29.895828
par6 (pp) G61	30.012035
par49 (pp) G61	30.012035
par70 (pp) G61	30.012035
par6 (pp) G62	29.038306
par50 (pp) G62	29.038306
par69 (pp) G62	29.038306
par6 (pp) G63	30.735614
par50 (pp) G63	30.735614
par70 (pp) G63	30.735614
par6 (pp) G64	20.433587
par58 (pp) G64	20.433587
par91 (pp) G64	20.433587
par6 (pp) G65	21.271736
par69 (pp) G65	21.271736
par107 (pp) G65	21.271736
par6 (pp) G66	39.411514
par70 (pp) G66	39.411514
par107 (pp) G66	39.411514
par6 (pp) G67	41.040235
par70 (pp) G67	41.040235
par108 (pp) G67	41.040235
par7 (pp) G68	38.56112
par44 (pp) G68	38.56112
par70 (pp) G68	38.56112
par7 (pp) G69	129.56883
par46 (pp) G69	129.56883
par69 (pp) G69	129.56883
par7 (pp) G70	20.369713
par46 (pp) G70	20.369713
par70 (pp) G70	20.369713
par7 (pp) G71	20.883423
par47 (pp) G71	20.883423
par70 (pp) G71	20.883423
par7 (pp) G72	20.883423
par48 (pp) G72	20.883423
par70 (pp) G72	20.883423
par7 (pp) G73	20.928661
par49 (pp) G73	20.928661
par70 (pp) G73	20.928661
par7 (pp) G74	1289.3166
par50 (pp) G74	1289.3166
par70 (pp) G74	1289.3166
par7 (pp) G75	20.310243
par58 (pp) G75	20.310243
par91 (pp) G75	20.310243
par7 (pp) G76	65.842376
par70 (pp) G76	65.842376
par107 (pp) G76	65.842376
par7 (pp) G77	38.185826
par70 (pp) G77	38.185826
par108 (pp) G77	38.185826
par8 (pp) G78	40.978898
par44 (pp) G78	40.978898
par70 (pp) G78	40.978898
par8 (pp) G79	175.4445
par46 (pp) G79	175.4445
par69 (pp) G79	175.4445
par8 (pp) G80	21.597281
par47 (pp) G80	21.597281
par70 (pp) G80	21.597281
par8 (pp) G81	21.597281
par48 (pp) G81	21.597281
par70 (pp) G81	21.597281
par8 (pp) G82	21.644043
par49 (pp) G82	21.644043
par70 (pp) G82	21.644043
par8 (pp) G83	416.64444
par50 (pp) G83	416.64444
par70 (pp) G83	416.64444
par8 (pp) G84	20.32542
par58 (pp) G84	20.32542
par91 (pp) G84	20.32542
par8 (pp) G85	72.932066
par70 (pp) G85	72.932066
par107 (pp) G85	72.932066
par8 (pp) G86	40.559575
par70 (pp) G86	40.559575
par108 (pp) G86	40.559575
par9 (pp) G87	28.717019
par17 (pp) G87	28.717019
par113 (pp) G87	28.717019
par9 (pp) G88	27.482945
par17 (pp) G88	27.482945
par114 (pp) G88	27.482945
par9 (pp) G89	230.83906
par18 (pp) G89	230.83906
par113 (pp) G89	230.83906
par9 (pp) G90	221.01949
par18 (pp) G90	221.01949
par114 (pp) G90	221.01949
par9 (pp) G91	342.05176
par19 (pp) G91	342.05176
par113 (pp) G91	342.05176
par9 (pp) G92	198.32434
par19 (pp) G92	198.32434
par114 (pp) G92	198.32434
par9 (pp) G93	30.345464
par32 (pp) G93	30.345464
par33 (pp) G93	30.345464
par9 (pp) G94	23.023346
par32 (pp) G94	23.023346
par34 (pp) G94	23.023346
par9 (pp) G95	30.139751
par32 (pp) G95	30.139751
par35 (pp) G95	30.139751
par9 (pp) G96	20.090148
par43 (pp) G96	20.090148
par44 (pp) G96	20.090148
par9 (pp) G97	20.178634
par43 (pp) G97	20.178634
par108 (pp) G97	20.178634
par9 (pp) G98	22.039567
par45 (pp) G98	22.039567
par50 (pp) G98	22.039567
par9 (pp) G99	21.021423
par51 (pp) G99	21.021423
par58 (pp) G99	21.021423
par9 (pp) G100	21.885297
par58 (pp) G100	21.885297
par91 (pp) G100	21.885297
par9 (pp) G101	21.558747
par69 (pp) G101	21.558747
par70 (pp) G101	21.558747
par9 (pp) G102	119.15883
par94 (pp) G102	119.15883
par113 (pp) G102	119.15883
par9 (pp) G103	128.25124
par94 (pp) G103	128.25124
par114 (pp) G103	128.25124
par9 (pp) G104	235.03563
par96 (pp) G104	235.03563
par113 (pp) G104	235.03563
par9 (pp) G105	224.67405
par96 (pp) G105	224.67405
par114 (pp) G105	224.67405
par10 (pp) G106	46.058565
par17 (pp) G106	46.058565
par113 (pp) G106	46.058565
par10 (pp) G107	41.893963
par17 (pp) G107	41.893963
par114 (pp) G107	41.893963
par10 (pp) G108	42.120486
par18 (pp) G108	42.120486
par113 (pp) G108	42.120486
par10 (pp) G109	42.518381
par18 (pp) G109	42.518381
par114 (pp) G109	42.518381
par10 (pp) G110	53.4833
par19 (pp) G110	53.4833
par113 (pp) G110	53.4833
par10 (pp) G111	53.137867
par19 (pp) G111	53.137867
par114 (pp) G111	53.137867
par10 (pp) G112	29.493912
par32 (pp) G112	29.493912
par33 (pp) G112	29.493912
par10 (pp) G113	22.381195
par32 (pp) G113	22.381195
par34 (pp) G113	22.381195
par10 (pp) G114	29.271914
par32 (pp) G114	29.271914
par35 (pp) G114	29.271914
par10 (pp) G115	20.040326
par43 (pp) G115	20.040326
par44 (pp) G115	20.040326
par10 (pp) G116	20.128236
par43 (pp) G116	20.128236
par108 (pp) G116	20.128236
par10 (pp) G117	21.962976
par45 (pp) G117	21.962976
par50 (pp) G117	21.962976
par10 (pp) G118	20.45968
par51 (pp) G118	20.45968
par58 (pp) G118	20.45968
par10 (pp) G119	21.271226
par58 (pp) G119	21.271226
par91 (pp) G119	21.271226
par10 (pp) G120	21.498927
par69 (pp) G120	21.498927
par70 (pp) G120	21.498927
par10 (pp) G121	36.198276
par94 (pp) G121	36.198276
par113 (pp) G121	36.198276
par10 (pp) G122	36.725646
par94 (pp) G122	36.725646
par114 (pp) G122	36.725646
par10 (pp) G123	42.300899
par96 (pp) G123	42.300899
par113 (pp) G123	42.300899
par10 (pp) G124	42.703772
par96 (pp) G124	42.703772
par114 (pp) G124	42.703772
par11 (pp) G125	25.770971
par17 (pp) G125	25.770971
par113 (pp) G125	25.770971
par11 (pp) G126	24.841231
par17 (pp) G126	24.841231
par114 (pp) G126	24.841231
par11 (pp) G127	1209.772
par18 (pp) G127	1209.772
par113 (pp) G127	1209.772
par11 (pp) G128	429.02229
par18 (pp) G128	429.02229
par114 (pp) G128	429.02229
par11 (pp) G129	156.3377
par19 (pp) G129	156.3377
par113 (pp) G129	156.3377
par11 (pp) G130	128.14309
par19 (pp) G130	128.14309
par114 (pp) G130	128.14309
par11 (pp) G131	30.585331
par32 (pp) G131	30.585331
par33 (pp) G131	30.585331
par11 (pp) G132	23.204521
par32 (pp) G132	23.204521
par34 (pp) G132	23.204521
par11 (pp) G133	30.384679
par32 (pp) G133	30.384679
par35 (pp) G133	30.384679
par11 (pp) G134	20.10147
par43 (pp) G134	20.10147
par44 (pp) G134	20.10147
par11 (pp) G135	20.190121
par43 (pp) G135	20.190121
par108 (pp) G135	20.190121
par11 (pp) G136	22.057402
par45 (pp) G136	22.057402
par50 (pp) G136	22.057402
par11 (pp) G137	21.176995
par51 (pp) G137	21.176995
par58 (pp) G137	21.176995
par11 (pp) G138	20.010262
par58 (pp) G138	20.010262
par90 (pp) G138	20.010262
par11 (pp) G139	22.055605
par58 (pp) G139	22.055605
par91 (pp) G139	22.055605
par11 (pp) G140	21.571904
par69 (pp) G140	21.571904
par70 (pp) G140	21.571904
par11 (pp) G141	250.28855
par94 (pp) G141	250.28855
par113 (pp) G141	250.28855
par11 (pp) G142	327.3725
par94 (pp) G142	327.3725
par114 (pp) G142	327.3725
par11 (pp) G143	1010.3944
par96 (pp) G143	1010.3944
par113 (pp) G143	1010.3944
par11 (pp) G144	417.66416
par96 (pp) G144	417.66416
par114 (pp) G144	417.66416
par12 (pp) G145	44.920677
par17 (pp) G145	44.920677
par113 (pp) G145	44.920677
par12 (pp) G146	41.00465
par17 (pp) G146	41.00465
par114 (pp) G146	41.00465
par12 (pp) G147	44.384326
par18 (pp) G147	44.384326
par113 (pp) G147	44.384326
par12 (pp) G148	44.816133
par18 (pp) G148	44.816133
par114 (pp) G148	44.816133
par12 (pp) G149	57.143132
par19 (pp) G149	57.143132
par113 (pp) G149	57.143132
par12 (pp) G150	56.652239
par19 (pp) G150	56.652239
par114 (pp) G150	56.652239
par12 (pp) G151	29.5454
par32 (pp) G151	29.5454
par33 (pp) G151	29.5454
par12 (pp) G152	22.420011
par32 (pp) G152	22.420011
par34 (pp) G152	22.420011
par12 (pp) G153	29.324282
par32 (pp) G153	29.324282
par35 (pp) G153	29.324282
par12 (pp) G154	20.043547
par43 (pp) G154	20.043547
par44 (pp) G154	20.043547
par12 (pp) G155	20.131492
par43 (pp) G155	20.131492
par108 (pp) G155	20.131492
par12 (pp) G156	21.967873
par45 (pp) G156	21.967873
par50 (pp) G156	21.967873
par12 (pp) G157	20.491478
par51 (pp) G157	20.491478
par58 (pp) G157	20.491478
par12 (pp) G158	21.306056
par58 (pp) G158	21.306056
par91 (pp) G158	21.306056
par12 (pp) G159	21.502808
par69 (pp) G159	21.502808
par70 (pp) G159	21.502808
par12 (pp) G160	37.852256
par94 (pp) G160	37.852256
par113 (pp) G160	37.852256
par12 (pp) G161	38.434855
par94 (pp) G161	38.434855
par114 (pp) G161	38.434855
par12 (pp) G162	44.584137
par96 (pp) G162	44.584137
par113 (pp) G162	44.584137
par12 (pp) G163	45.021624
par96 (pp) G163	45.021624
par114 (pp) G163	45.021624
par13 (pp) G164	24.943898
par14 (pp) G164	24.943898
par52 (pp) G164	24.943898
par13 (pp) G165	33.036919
par14 (pp) G165	33.036919
par95 (pp) G165	33.036919
par13 (pp) G166	24.930851
par16 (pp) G166	24.930851
par52 (pp) G166	24.930851
par13 (pp) G167	33.120454
par16 (pp) G167	33.120454
par95 (pp) G167	33.120454
par13 (pp) G168	21.45767
par32 (pp) G168	21.45767
par33 (pp) G168	21.45767
par13 (pp) G169	21.252545
par32 (pp) G169	21.252545
par35 (pp) G169	21.252545
par13 (pp) G170	20.637255
par43 (pp) G170	20.637255
par44 (pp) G170	20.637255
par13 (pp) G171	20.721111
par43 (pp) G171	20.721111
par108 (pp) G171	20.721111
par13 (pp) G172	22.861016
par45 (pp) G172	22.861016
par50 (pp) G172	22.861016
par13 (pp) G173	22.669534
par69 (pp) G173	22.669534
par70 (pp) G173	22.669534
par14 (pp) G174	25.484735
par15 (pp) G174	25.484735
par95 (pp) G174	25.484735
par14 (pp) G175	21.483572
par32 (pp) G175	21.483572
par33 (pp) G175	21.483572
par14 (pp) G176	21.260572
par32 (pp) G176	21.260572
par35 (pp) G176	21.260572
par14 (pp) G177	21.793955
par45 (pp) G177	21.793955
par50 (pp) G177	21.793955
par14 (pp) G178	21.634129
par69 (pp) G178	21.634129
par70 (pp) G178	21.634129
par15 (pp) G179	25.537053
par16 (pp) G179	25.537053
par95 (pp) G179	25.537053
par15 (pp) G180	21.420813
par32 (pp) G180	21.420813
par33 (pp) G180	21.420813
par15 (pp) G181	21.221623
par32 (pp) G181	21.221623
par35 (pp) G181	21.221623
par15 (pp) G182	20.937174
par43 (pp) G182	20.937174
par44 (pp) G182	20.937174
par15 (pp) G183	21.022386
par43 (pp) G183	21.022386
par108 (pp) G183	21.022386
par15 (pp) G184	23.237633
par45 (pp) G184	23.237633
par50 (pp) G184	23.237633
par15 (pp) G185	23.031035
par69 (pp) G185	23.031035
par70 (pp) G185	23.031035
par16 (pp) G186	21.475475
par32 (pp) G186	21.475475
par33 (pp) G186	21.475475
par16 (pp) G187	21.252746
par32 (pp) G187	21.252746
par35 (pp) G187	21.252746
par16 (pp) G188	21.796007
par45 (pp) G188	21.796007
par50 (pp) G188	21.796007
par16 (pp) G189	21.635979
par69 (pp) G189	21.635979
par70 (pp) G189	21.635979
par17 (pp) G190	639.88513
par20 (pp) G190	639.88513
par21 (pp) G190	639.88513
par17 (pp) G191	21.994665
par20 (pp) G191	21.994665
par52 (pp) G191	21.994665
par17 (pp) G192	574.45749
par20 (pp) G192	574.45749
par95 (pp) G192	574.45749
par17 (pp) G193	631.03703
par21 (pp) G193	631.03703
par93 (pp) G193	631.03703
par17 (pp) G194	204.62719
par21 (pp) G194	204.62719
par95 (pp) G194	204.62719
par17 (pp) G195	26.523871
par32 (pp) G195	26.523871
par33 (pp) G195	26.523871
par17 (pp) G196	20.13043
par32 (pp) G196	20.13043
par34 (pp) G196	20.13043
par17 (pp) G197	26.261492
par32 (pp) G197	26.261492
par35 (pp) G197	26.261492
par17 (pp) G198	20.852367
par43 (pp) G198	20.852367
par44 (pp) G198	20.852367
par17 (pp) G199	20.93562
par43 (pp) G199	20.93562
par108 (pp) G199	20.93562
par17 (pp) G200	23.042703
par45 (pp) G200	23.042703
par50 (pp) G200	23.042703
par17 (pp) G201	22.05105
par52 (pp) G201	22.05105
par93 (pp) G201	22.05105
par17 (pp) G202	22.804296
par69 (pp) G202	22.804296
par70 (pp) G202	22.804296
par17 (pp) G203	20.505536
par76 (pp) G203	20.505536
par85 (pp) G203	20.505536
par17 (pp) G204	20.78466
par76 (pp) G204	20.78466
par86 (pp) G204	20.78466
par17 (pp) G205	20.857792
par76 (pp) G205	20.857792
par87 (pp) G205	20.857792
par17 (pp) G206	20.519059
par76 (pp) G206	20.519059
par88 (pp) G206	20.519059
par17 (pp) G207	20.442687
par77 (pp) G207	20.442687
par85 (pp) G207	20.442687
par17 (pp) G208	20.731287
par77 (pp) G208	20.731287
par86 (pp) G208	20.731287
par17 (pp) G209	20.803918
par77 (pp) G209	20.803918
par87 (pp) G209	20.803918
par17 (pp) G210	20.458023
par77 (pp) G210	20.458023
par88 (pp) G210	20.458023
par17 (pp) G211	20.408532
par78 (pp) G211	20.408532
par85 (pp) G211	20.408532
par17 (pp) G212	20.712893
par78 (pp) G212	20.712893
par86 (pp) G212	20.712893
par17 (pp) G213	20.784331
par78 (pp) G213	20.784331
par87 (pp) G213	20.784331
par17 (pp) G214	20.4271
par78 (pp) G214	20.4271
par88 (pp) G214	20.4271
par17 (pp) G215	20.904532
par79 (pp) G215	20.904532
par85 (pp) G215	20.904532
par17 (pp) G216	20.798271
par79 (pp) G216	20.798271
par86 (pp) G216	20.798271
par17 (pp) G217	20.881363
par79 (pp) G217	20.881363
par87 (pp) G217	20.881363
par17 (pp) G218	20.84648
par79 (pp) G218	20.84648
par88 (pp) G218	20.84648
par17 (pp) G219	20.67763
par81 (pp) G219	20.67763
par85 (pp) G219	20.67763
par17 (pp) G220	20.924835
par81 (pp) G220	20.924835
par86 (pp) G220	20.924835
par17 (pp) G221	20.999411
par81 (pp) G221	20.999411
par87 (pp) G221	20.999411
par17 (pp) G222	20.68513
par81 (pp) G222	20.68513
par88 (pp) G222	20.68513
par17 (pp) G223	20.608975
par82 (pp) G223	20.608975
par85 (pp) G223	20.608975
par17 (pp) G224	20.868138
par82 (pp) G224	20.868138
par86 (pp) G224	20.868138
par17 (pp) G225	20.942185
par82 (pp) G225	20.942185
par87 (pp) G225	20.942185
par17 (pp) G226	20.618725
par82 (pp) G226	20.618725
par88 (pp) G226	20.618725
par17 (pp) G227	21.066423
par83 (pp) G227	21.066423
par85 (pp) G227	21.066423
par17 (pp) G228	20.965233
par83 (pp) G228	20.965233
par86 (pp) G228	20.965233
par17 (pp) G229	21.047325
par83 (pp) G229	21.047325
par87 (pp) G229	21.047325
par17 (pp) G230	21.009908
par83 (pp) G230	21.009908
par88 (pp) G230	21.009908
par17 (pp) G231	21.224966
par84 (pp) G231	21.224966
par85 (pp) G231	21.224966
par17 (pp) G232	21.237231
par84 (pp) G232	21.237231
par86 (pp) G232	21.237231
par17 (pp) G233	21.317395
par84 (pp) G233	21.317395
par87 (pp) G233	21.317395
par17 (pp) G234	21.189519
par84 (pp) G234	21.189519
par88 (pp) G234	21.189519
par17 (pp) G235	582.3816
par93 (pp) G235	582.3816
par95 (pp) G235	582.3816
par18 (pp) G236	547.60495
par20 (pp) G236	547.60495
par21 (pp) G236	547.60495
par18 (pp) G237	32.872685
par20 (pp) G237	32.872685
par52 (pp) G237	32.872685
par18 (pp) G238	20.726686
par20 (pp) G238	20.726686
par92 (pp) G238	20.726686
par18 (pp) G239	2234.9776
par20 (pp) G239	2234.9776
par95 (pp) G239	2234.9776
par18 (pp) G240	539.75819
par21 (pp) G240	539.75819
par93 (pp) G240	539.75819
par18 (pp) G241	165.33341
par21 (pp) G241	165.33341
par95 (pp) G241	165.33341
par18 (pp) G242	27.467104
par32 (pp) G242	27.467104
par33 (pp) G242	27.467104
par18 (pp) G243	20.840103
par32 (pp) G243	20.840103
par34 (pp) G243	20.840103
par18 (pp) G244	27.224353
par32 (pp) G244	27.224353
par35 (pp) G244	27.224353
par18 (pp) G245	21.229147
par43 (pp) G245	21.229147
par44 (pp) G245	21.229147
par18 (pp) G246	21.314953
par43 (pp) G246	21.314953
par108 (pp) G246	21.314953
par18 (pp) G247	23.530034
par45 (pp) G247	23.530034
par50 (pp) G247	23.530034
par18 (pp) G248	20.710114
par51 (pp) G248	20.710114
par58 (pp) G248	20.710114
par18 (pp) G249	33.001375
par52 (pp) G249	33.001375
par93 (pp) G249	33.001375
par18 (pp) G250	21.632347
par58 (pp) G250	21.632347
par91 (pp) G250	21.632347
par18 (pp) G251	23.240506
par69 (pp) G251	23.240506
par70 (pp) G251	23.240506
par18 (pp) G252	20.106723
par75 (pp) G252	20.106723
par85 (pp) G252	20.106723
par18 (pp) G253	20.428935
par75 (pp) G253	20.428935
par86 (pp) G253	20.428935
par18 (pp) G254	20.51465
par75 (pp) G254	20.51465
par87 (pp) G254	20.51465
par18 (pp) G255	20.119923
par75 (pp) G255	20.119923
par88 (pp) G255	20.119923
par18 (pp) G256	21.123719
par76 (pp) G256	21.123719
par85 (pp) G256	21.123719
par18 (pp) G257	20.940649
par76 (pp) G257	20.940649
par86 (pp) G257	20.940649
par18 (pp) G258	21.034369
par76 (pp) G258	21.034369
par87 (pp) G258	21.034369
par18 (pp) G259	21.045679
par76 (pp) G259	21.045679
par88 (pp) G259	21.045679
par18 (pp) G260	21.141949
par77 (pp) G260	21.141949
par85 (pp) G260	21.141949
par18 (pp) G261	20.969657
par77 (pp) G261	20.969657
par86 (pp) G261	20.969657
par18 (pp) G262	21.063821
par77 (pp) G262	21.063821
par87 (pp) G262	21.063821
par18 (pp) G263	21.06561
par77 (pp) G263	21.06561
par88 (pp) G263	21.06561
par18 (pp) G264	21.214698
par78 (pp) G264	21.214698
par85 (pp) G264	21.214698
par18 (pp) G265	21.057026
par78 (pp) G265	21.057026
par86 (pp) G265	21.057026
par18 (pp) G266	21.15134
par78 (pp) G266	21.15134
par87 (pp) G266	21.15134
par18 (pp) G267	21.140931
par78 (pp) G267	21.140931
par88 (pp) G267	21.140931
par18 (pp) G268	21.038875
par81 (pp) G268	21.038875
par85 (pp) G268	21.038875
par18 (pp) G269	20.823218
par81 (pp) G269	20.823218
par86 (pp) G269	20.823218
par18 (pp) G270	20.915344
par81 (pp) G270	20.915344
par87 (pp) G270	20.915344
par18 (pp) G271	20.955793
par81 (pp) G271	20.955793
par88 (pp) G271	20.955793
par18 (pp) G272	21.067538
par82 (pp) G272	21.067538
par85 (pp) G272	21.067538
par18 (pp) G273	20.864036
par82 (pp) G273	20.864036
par86 (pp) G273	20.864036
par18 (pp) G274	20.956772
par82 (pp) G274	20.956772
par87 (pp) G274	20.956772
par18 (pp) G275	20.986328
par82 (pp) G275	20.986328
par88 (pp) G275	20.986328
par18 (pp) G276	20.069608
par84 (pp) G276	20.069608
par85 (pp) G276	20.069608
par18 (pp) G277	20.77326
par92 (pp) G277	20.77326
par93 (pp) G277	20.77326
par18 (pp) G278	2292.7393
par93 (pp) G278	2292.7393
par95 (pp) G278	2292.7393
par19 (pp) G279	346.39751
par20 (pp) G279	346.39751
par21 (pp) G279	346.39751
par19 (pp) G280	30.72446
par20 (pp) G280	30.72446
par52 (pp) G280	30.72446
par19 (pp) G281	2769.5296
par20 (pp) G281	2769.5296
par95 (pp) G281	2769.5296
par19 (pp) G282	343.46408
par21 (pp) G282	343.46408
par93 (pp) G282	343.46408
par19 (pp) G283	149.15251
par21 (pp) G283	149.15251
par95 (pp) G283	149.15251
par19 (pp) G284	27.276586
par32 (pp) G284	27.276586
par33 (pp) G284	27.276586
par19 (pp) G285	20.696442
par32 (pp) G285	20.696442
par34 (pp) G285	20.696442
par19 (pp) G286	27.030616
par32 (pp) G286	27.030616
par35 (pp) G286	27.030616
par19 (pp) G287	21.177617
par43 (pp) G287	21.177617
par44 (pp) G287	21.177617
par19 (pp) G288	21.262982
par43 (pp) G288	21.262982
par108 (pp) G288	21.262982
par19 (pp) G289	23.461383
par45 (pp) G289	23.461383
par50 (pp) G289	23.461383
par19 (pp) G290	20.288104
par51 (pp) G290	20.288104
par58 (pp) G290	20.288104
par19 (pp) G291	30.836317
par52 (pp) G291	30.836317
par93 (pp) G291	30.836317
par19 (pp) G292	21.16005
par58 (pp) G292	21.16005
par91 (pp) G292	21.16005
par19 (pp) G293	23.181531
par69 (pp) G293	23.181531
par70 (pp) G293	23.181531
par19 (pp) G294	20.071425
par75 (pp) G294	20.071425
par86 (pp) G294	20.071425
par19 (pp) G295	20.149432
par75 (pp) G295	20.149432
par87 (pp) G295	20.149432
par19 (pp) G296	21.319127
par76 (pp) G296	21.319127
par85 (pp) G296	21.319127
par19 (pp) G297	21.207753
par76 (pp) G297	21.207753
par86 (pp) G297	21.207753
par19 (pp) G298	21.301169
par76 (pp) G298	21.301169
par87 (pp) G298	21.301169
par19 (pp) G299	21.254281
par76 (pp) G299	21.254281
par88 (pp) G299	21.254281
par19 (pp) G300	21.323343
par77 (pp) G300	21.323343
par85 (pp) G300	21.323343
par19 (pp) G301	21.223732
par77 (pp) G301	21.223732
par86 (pp) G301	21.223732
par19 (pp) G302	21.317417
par77 (pp) G302	21.317417
par87 (pp) G302	21.317417
par19 (pp) G303	21.260442
par77 (pp) G303	21.260442
par88 (pp) G303	21.260442
par19 (pp) G304	21.378701
par78 (pp) G304	21.378701
par85 (pp) G304	21.378701
par19 (pp) G305	21.29551
par78 (pp) G305	21.29551
par86 (pp) G305	21.29551
par19 (pp) G306	21.38908
par78 (pp) G306	21.38908
par87 (pp) G306	21.38908
par19 (pp) G307	21.318799
par78 (pp) G307	21.318799
par88 (pp) G307	21.318799
par19 (pp) G308	21.276641
par81 (pp) G308	21.276641
par85 (pp) G308	21.276641
par19 (pp) G309	21.129087
par81 (pp) G309	21.129087
par86 (pp) G309	21.129087
par19 (pp) G310	21.221439
par81 (pp) G310	21.221439
par87 (pp) G310	21.221439
par19 (pp) G311	21.205902
par81 (pp) G311	21.205902
par88 (pp) G311	21.205902
par19 (pp) G312	21.289322
par82 (pp) G312	21.289322
par85 (pp) G312	21.289322
par19 (pp) G313	21.155279
par82 (pp) G313	21.155279
par86 (pp) G313	21.155279
par19 (pp) G314	21.248045
par82 (pp) G314	21.248045
par87 (pp) G314	21.248045
par19 (pp) G315	21.220775
par82 (pp) G315	21.220775
par88 (pp) G315	21.220775
par19 (pp) G316	20.511524
par84 (pp) G316	20.511524
par85 (pp) G316	20.511524
par19 (pp) G317	20.177591
par84 (pp) G317	20.177591
par86 (pp) G317	20.177591
par19 (pp) G318	20.259955
par84 (pp) G318	20.259955
par87 (pp) G318	20.259955
par19 (pp) G319	20.412108
par84 (pp) G319	20.412108
par88 (pp) G319	20.412108
par19 (pp) G320	2413.4512
par93 (pp) G320	2413.4512
par95 (pp) G320	2413.4512
par20 (pp) G321	782.69226
par21 (pp) G321	782.69226
par94 (pp) G321	782.69226
par20 (pp) G322	154.66512
par21 (pp) G322	154.66512
par95 (pp) G322	154.66512
par20 (pp) G323	561.81114
par21 (pp) G323	561.81114
par96 (pp) G323	561.81114
par20 (pp) G324	29.356526
par32 (pp) G324	29.356526
par33 (pp) G324	29.356526
par20 (pp) G325	22.262406
par32 (pp) G325	22.262406
par34 (pp) G325	22.262406
par20 (pp) G326	29.18493
par32 (pp) G326	29.18493
par35 (pp) G326	29.18493
par20 (pp) G327	22.004221
par43 (pp) G327	22.004221
par44 (pp) G327	22.004221
par20 (pp) G328	22.096588
par43 (pp) G328	22.096588
par108 (pp) G328	22.096588
par20 (pp) G329	24.543994
par45 (pp) G329	24.543994
par50 (pp) G329	24.543994
par20 (pp) G330	31.767921
par51 (pp) G330	31.767921
par58 (pp) G330	31.767921
par20 (pp) G331	34.570177
par52 (pp) G331	34.570177
par94 (pp) G331	34.570177
par20 (pp) G332	32.728571
par52 (pp) G332	32.728571
par96 (pp) G332	32.728571
par20 (pp) G333	27.657282
par53 (pp) G333	27.657282
par58 (pp) G333	27.657282
par20 (pp) G334	21.280076
par53 (pp) G334	21.280076
par92 (pp) G334	21.280076
par20 (pp) G335	29.588941
par55 (pp) G335	29.588941
par58 (pp) G335	29.588941
par20 (pp) G336	29.588941
par57 (pp) G336	29.588941
par58 (pp) G336	29.588941
par20 (pp) G337	31.403643
par58 (pp) G337	31.403643
par90 (pp) G337	31.403643
par20 (pp) G338	33.934154
par58 (pp) G338	33.934154
par91 (pp) G338	33.934154
par20 (pp) G339	24.111324
par69 (pp) G339	24.111324
par70 (pp) G339	24.111324
par20 (pp) G340	21.913256
par92 (pp) G340	21.913256
par94 (pp) G340	21.913256
par20 (pp) G341	20.665368
par92 (pp) G341	20.665368
par96 (pp) G341	20.665368
par20 (pp) G342	1180.5736
par94 (pp) G342	1180.5736
par95 (pp) G342	1180.5736
par20 (pp) G343	1951.1418
par95 (pp) G343	1951.1418
par96 (pp) G343	1951.1418
par21 (pp) G344	23.724331
par32 (pp) G344	23.724331
par33 (pp) G344	23.724331
par21 (pp) G345	23.442567
par32 (pp) G345	23.442567
par35 (pp) G345	23.442567
par21 (pp) G346	21.644418
par45 (pp) G346	21.644418
par50 (pp) G346	21.644418
par21 (pp) G347	22.557617
par51 (pp) G347	22.557617
par58 (pp) G347	22.557617
par21 (pp) G348	20.045641
par55 (pp) G348	20.045641
par58 (pp) G348	20.045641
par21 (pp) G349	20.045641
par57 (pp) G349	20.045641
par58 (pp) G349	20.045641
par21 (pp) G350	20.100901
par58 (pp) G350	20.100901
par90 (pp) G350	20.100901
par21 (pp) G351	22.636448
par58 (pp) G351	22.636448
par91 (pp) G351	22.636448
par21 (pp) G352	21.502071
par69 (pp) G352	21.502071
par70 (pp) G352	21.502071
par21 (pp) G353	772.80094
par93 (pp) G353	772.80094
par94 (pp) G353	772.80094
par21 (pp) G354	155.27403
par93 (pp) G354	155.27403
par95 (pp) G354	155.27403
par21 (pp) G355	556.05792
par93 (pp) G355	556.05792
par96 (pp) G355	556.05792
par21 (pp) G356	174.35541
par94 (pp) G356	174.35541
par95 (pp) G356	174.35541
par21 (pp) G357	166.43183
par95 (pp) G357	166.43183
par96 (pp) G357	166.43183
par22 (pp) G358	20.917122
par45 (pp) G358	20.917122
par50 (pp) G358	20.917122
par22 (pp) G359	20.294191
par58 (pp) G359	20.294191
par91 (pp) G359	20.294191
par22 (pp) G360	20.76725
par69 (pp) G360	20.76725
par70 (pp) G360	20.76725
par23 (pp) G361	20.670512
par45 (pp) G361	20.670512
par50 (pp) G361	20.670512
par23 (pp) G362	20.210449
par58 (pp) G362	20.210449
par91 (pp) G362	20.210449
par23 (pp) G363	20.518592
par69 (pp) G363	20.518592
par70 (pp) G363	20.518592
par24 (pp) G364	20.701128
par45 (pp) G364	20.701128
par50 (pp) G364	20.701128
par24 (pp) G365	20.222144
par58 (pp) G365	20.222144
par91 (pp) G365	20.222144
par24 (pp) G366	20.550613
par69 (pp) G366	20.550613
par70 (pp) G366	20.550613
par25 (pp) G367	20.67729
par45 (pp) G367	20.67729
par50 (pp) G367	20.67729
par25 (pp) G368	20.211132
par58 (pp) G368	20.211132
par91 (pp) G368	20.211132
par25 (pp) G369	20.525658
par69 (pp) G369	20.525658
par70 (pp) G369	20.525658
par26 (pp) G370	20.437141
par58 (pp) G370	20.437141
par91 (pp) G370	20.437141
par26 (pp) G371	72.955017
par71 (pp) G371	72.955017
par75 (pp) G371	72.955017
par26 (pp) G372	411.77191
par71 (pp) G372	411.77191
par76 (pp) G372	411.77191
par26 (pp) G373	453.5178
par71 (pp) G373	453.5178
par77 (pp) G373	453.5178
par26 (pp) G374	485.98012
par71 (pp) G374	485.98012
par78 (pp) G374	485.98012
par26 (pp) G375	88.203816
par71 (pp) G375	88.203816
par79 (pp) G375	88.203816
par26 (pp) G376	310.57193
par71 (pp) G376	310.57193
par81 (pp) G376	310.57193
par26 (pp) G377	344.78079
par71 (pp) G377	344.78079
par82 (pp) G377	344.78079
par26 (pp) G378	88.195444
par71 (pp) G378	88.195444
par83 (pp) G378	88.195444
par26 (pp) G379	113.56043
par71 (pp) G379	113.56043
par84 (pp) G379	113.56043
par26 (pp) G380	68.67998
par72 (pp) G380	68.67998
par75 (pp) G380	68.67998
par26 (pp) G381	765.49316
par72 (pp) G381	765.49316
par76 (pp) G381	765.49316
par26 (pp) G382	878.11713
par72 (pp) G382	878.11713
par77 (pp) G382	878.11713
par26 (pp) G383	884.81505
par72 (pp) G383	884.81505
par78 (pp) G383	884.81505
par26 (pp) G384	96.478697
par72 (pp) G384	96.478697
par79 (pp) G384	96.478697
par26 (pp) G385	484.51261
par72 (pp) G385	484.51261
par81 (pp) G385	484.51261
par26 (pp) G386	573.29941
par72 (pp) G386	573.29941
par82 (pp) G386	573.29941
par26 (pp) G387	96.689598
par72 (pp) G387	96.689598
par83 (pp) G387	96.689598
par26 (pp) G388	128.70086
par72 (pp) G388	128.70086
par84 (pp) G388	128.70086
par26 (pp) G389	64.252803
par73 (pp) G389	64.252803
par75 (pp) G389	64.252803
par26 (pp) G390	1455.6947
par73 (pp) G390	1455.6947
par76 (pp) G390	1455.6947
par26 (pp) G391	1160.8299
par73 (pp) G391	1160.8299
par77 (pp) G391	1160.8299
par26 (pp) G392	814.50854
par73 (pp) G392	814.50854
par78 (pp) G392	814.50854
par26 (pp) G393	107.52773
par73 (pp) G393	107.52773
par79 (pp) G393	107.52773
par26 (pp) G394	1040.2418
par73 (pp) G394	1040.2418
par81 (pp) G394	1040.2418
par26 (pp) G395	1403.7039
par73 (pp) G395	1403.7039
par82 (pp) G395	1403.7039
par26 (pp) G396	107.93699
par73 (pp) G396	107.93699
par83 (pp) G396	107.93699
par26 (pp) G397	149.77449
par73 (pp) G397	149.77449
par84 (pp) G397	149.77449
par26 (pp) G398	74.859913
par74 (pp) G398	74.859913
par75 (pp) G398	74.859913
par26 (pp) G399	367.65493
par74 (pp) G399	367.65493
par76 (pp) G399	367.65493
par26 (pp) G400	403.83531
par74 (pp) G400	403.83531
par77 (pp) G400	403.83531
par26 (pp) G401	438.94061
par74 (pp) G401	438.94061
par78 (pp) G401	438.94061
par26 (pp) G402	85.36303
par74 (pp) G402	85.36303
par79 (pp) G402	85.36303
par26 (pp) G403	281.85538
par74 (pp) G403	281.85538
par81 (pp) G403	281.85538
par26 (pp) G404	310.66436
par74 (pp) G404	310.66436
par82 (pp) G404	310.66436
par26 (pp) G405	85.377436
par74 (pp) G405	85.377436
par83 (pp) G405	85.377436
par26 (pp) G406	109.00696
par74 (pp) G406	109.00696
par84 (pp) G406	109.00696
par26 (pp) G407	47.114497
par99 (pp) G407	47.114497
par104 (pp) G407	47.114497
par26 (pp) G408	39.656496
par99 (pp) G408	39.656496
par105 (pp) G408	39.656496
par26 (pp) G409	49.189948
par100 (pp) G409	49.189948
par104 (pp) G409	49.189948
par26 (pp) G410	50.171569
par100 (pp) G410	50.171569
par105 (pp) G410	50.171569
par26 (pp) G411	51.051562
par101 (pp) G411	51.051562
par104 (pp) G411	51.051562
par26 (pp) G412	49.324068
par101 (pp) G412	49.324068
par105 (pp) G412	49.324068
par26 (pp) G413	47.064478
par102 (pp) G413	47.064478
par104 (pp) G413	47.064478
par26 (pp) G414	39.549996
par102 (pp) G414	39.549996
par105 (pp) G414	39.549996
par26 (pp) G415	49.569367
par103 (pp) G415	49.569367
par104 (pp) G415	49.569367
par26 (pp) G416	49.736605
par103 (pp) G416	49.736605
par105 (pp) G416	49.736605
par27 (pp) G417	20.453914
par58 (pp) G417	20.453914
par91 (pp) G417	20.453914
par27 (pp) G418	70.809799
par71 (pp) G418	70.809799
par75 (pp) G418	70.809799
par27 (pp) G419	721.32488
par71 (pp) G419	721.32488
par76 (pp) G419	721.32488
par27 (pp) G420	893.66688
par71 (pp) G420	893.66688
par77 (pp) G420	893.66688
par27 (pp) G421	1047.2548
par71 (pp) G421	1047.2548
par78 (pp) G421	1047.2548
par27 (pp) G422	93.139517
par71 (pp) G422	93.139517
par79 (pp) G422	93.139517
par27 (pp) G423	434.91272
par71 (pp) G423	434.91272
par81 (pp) G423	434.91272
par27 (pp) G424	515.39271
par71 (pp) G424	515.39271
par82 (pp) G424	515.39271
par27 (pp) G425	93.324948
par71 (pp) G425	93.324948
par83 (pp) G425	93.324948
par27 (pp) G426	122.88325
par71 (pp) G426	122.88325
par84 (pp) G426	122.88325
par27 (pp) G427	66.539426
par72 (pp) G427	66.539426
par75 (pp) G427	66.539426
par27 (pp) G428	4244.058
par72 (pp) G428	4244.058
par76 (pp) G428	4244.058
par27 (pp) G429	9340.1059
par72 (pp) G429	9340.1059
par77 (pp) G429	9340.1059
par27 (pp) G430	1896.1628
par72 (pp) G430	1896.1628
par78 (pp) G430	1896.1628
par27 (pp) G431	101.78811
par72 (pp) G431	101.78811
par79 (pp) G431	101.78811
par27 (pp) G432	815.06319
par72 (pp) G432	815.06319
par81 (pp) G432	815.06319
par27 (pp) G433	1177.9856
par72 (pp) G433	1177.9856
par82 (pp) G433	1177.9856
par27 (pp) G434	102.29418
par72 (pp) G434	102.29418
par83 (pp) G434	102.29418
par27 (pp) G435	139.49613
par72 (pp) G435	139.49613
par84 (pp) G435	139.49613
par27 (pp) G436	62.248059
par73 (pp) G436	62.248059
par75 (pp) G436	62.248059
par27 (pp) G437	1093.3069
par73 (pp) G437	1093.3069
par76 (pp) G437	1093.3069
par27 (pp) G438	824.2154
par73 (pp) G438	824.2154
par77 (pp) G438	824.2154
par27 (pp) G439	629.66316
par73 (pp) G439	629.66316
par78 (pp) G439	629.66316
par27 (pp) G440	113.51143
par73 (pp) G440	113.51143
par79 (pp) G440	113.51143
par27 (pp) G441	2314.3811
par73 (pp) G441	2314.3811
par81 (pp) G441	2314.3811
par27 (pp) G442	2223.5128
par73 (pp) G442	2223.5128
par82 (pp) G442	2223.5128
par27 (pp) G443	114.35549
par73 (pp) G443	114.35549
par83 (pp) G443	114.35549
par27 (pp) G444	163.03035
par73 (pp) G444	163.03035
par84 (pp) G444	163.03035
par27 (pp) G445	72.636867
par74 (pp) G445	72.636867
par75 (pp) G445	72.636867
par27 (pp) G446	582.35338
par74 (pp) G446	582.35338
par76 (pp) G446	582.35338
par27 (pp) G447	698.67864
par74 (pp) G447	698.67864
par77 (pp) G447	698.67864
par27 (pp) G448	846.71684
par74 (pp) G448	846.71684
par78 (pp) G448	846.71684
par27 (pp) G449	89.987355
par74 (pp) G449	89.987355
par79 (pp) G449	89.987355
par27 (pp) G450	377.07621
par74 (pp) G450	377.07621
par81 (pp) G450	377.07621
par27 (pp) G451	436.85812
par74 (pp) G451	436.85812
par82 (pp) G451	436.85812
par27 (pp) G452	90.180212
par74 (pp) G452	90.180212
par83 (pp) G452	90.180212
par27 (pp) G453	117.55741
par74 (pp) G453	117.55741
par84 (pp) G453	117.55741
par27 (pp) G454	46.67462
par99 (pp) G454	46.67462
par104 (pp) G454	46.67462
par27 (pp) G455	39.383145
par99 (pp) G455	39.383145
par105 (pp) G455	39.383145
par27 (pp) G456	48.935788
par100 (pp) G456	48.935788
par104 (pp) G456	48.935788
par27 (pp) G457	49.890969
par100 (pp) G457	49.890969
par105 (pp) G457	49.890969
par27 (pp) G458	50.703456
par101 (pp) G458	50.703456
par104 (pp) G458	50.703456
par27 (pp) G459	48.997276
par101 (pp) G459	48.997276
par105 (pp) G459	48.997276
par27 (pp) G460	46.598665
par102 (pp) G460	46.598665
par104 (pp) G460	46.598665
par27 (pp) G461	39.261884
par102 (pp) G461	39.261884
par105 (pp) G461	39.261884
par27 (pp) G462	49.300304
par103 (pp) G462	49.300304
par104 (pp) G462	49.300304
par27 (pp) G463	49.453785
par103 (pp) G463	49.453785
par105 (pp) G463	49.453785
par28 (pp) G464	20.452097
par58 (pp) G464	20.452097
par91 (pp) G464	20.452097
par28 (pp) G465	71.089304
par71 (pp) G465	71.089304
par75 (pp) G465	71.089304
par28 (pp) G466	674.18528
par71 (pp) G466	674.18528
par76 (pp) G466	674.18528
par28 (pp) G467	819.94546
par71 (pp) G467	819.94546
par77 (pp) G467	819.94546
par28 (pp) G468	951.60597
par71 (pp) G468	951.60597
par78 (pp) G468	951.60597
par28 (pp) G469	92.541041
par71 (pp) G469	92.541041
par79 (pp) G469	92.541041
par28 (pp) G470	418.96965
par71 (pp) G470	418.96965
par81 (pp) G470	418.96965
par28 (pp) G471	492.43667
par71 (pp) G471	492.43667
par82 (pp) G471	492.43667
par28 (pp) G472	92.711657
par71 (pp) G472	92.711657
par83 (pp) G472	92.711657
par28 (pp) G473	121.78895
par71 (pp) G473	121.78895
par84 (pp) G473	121.78895
par28 (pp) G474	66.803677
par72 (pp) G474	66.803677
par75 (pp) G474	66.803677
par28 (pp) G475	3000.5589
par72 (pp) G475	3000.5589
par76 (pp) G475	3000.5589
par28 (pp) G476	6425.6525
par72 (pp) G476	6425.6525
par77 (pp) G476	6425.6525
par28 (pp) G477	2006.935
par72 (pp) G477	2006.935
par78 (pp) G477	2006.935
par28 (pp) G478	101.12505
par72 (pp) G478	101.12505
par79 (pp) G478	101.12505
par28 (pp) G479	768.68632
par72 (pp) G479	768.68632
par81 (pp) G479	768.68632
par28 (pp) G480	1080.2008
par72 (pp) G480	1080.2008
par82 (pp) G480	1080.2008
par28 (pp) G481	101.60634
par72 (pp) G481	101.60634
par83 (pp) G481	101.60634
par28 (pp) G482	138.19715
par72 (pp) G482	138.19715
par84 (pp) G482	138.19715
par28 (pp) G483	62.490731
par73 (pp) G483	62.490731
par75 (pp) G483	62.490731
par28 (pp) G484	1221.8349
par73 (pp) G484	1221.8349
par76 (pp) G484	1221.8349
par28 (pp) G485	889.95654
par73 (pp) G485	889.95654
par77 (pp) G485	889.95654
par28 (pp) G486	663.67074
par73 (pp) G486	663.67074
par78 (pp) G486	663.67074
par28 (pp) G487	112.75581
par73 (pp) G487	112.75581
par79 (pp) G487	112.75581
par28 (pp) G488	2571.8935
par73 (pp) G488	2571.8935
par81 (pp) G488	2571.8935
par28 (pp) G489	2934.4555
par73 (pp) G489	2934.4555
par82 (pp) G489	2934.4555
par28 (pp) G490	113.56205
par73 (pp) G490	113.56205
par83 (pp) G490	113.56205
par28 (pp) G491	161.43815
par73 (pp) G491	161.43815
par84 (pp) G491	161.43815
par28 (pp) G492	72.926149
par74 (pp) G492	72.926149
par75 (pp) G492	72.926149
par28 (pp) G493	551.05535
par74 (pp) G493	551.05535
par76 (pp) G493	551.05535
par28 (pp) G494	652.31593
par74 (pp) G494	652.31593
par77 (pp) G494	652.31593
par28 (pp) G495	777.66632
par74 (pp) G495	777.66632
par78 (pp) G495	777.66632
par28 (pp) G496	89.423052
par74 (pp) G496	89.423052
par79 (pp) G496	89.423052
par28 (pp) G497	364.91866
par74 (pp) G497	364.91866
par81 (pp) G497	364.91866
par28 (pp) G498	420.13096
par74 (pp) G498	420.13096
par82 (pp) G498	420.13096
par28 (pp) G499	89.602167
par74 (pp) G499	89.602167
par83 (pp) G499	89.602167
par28 (pp) G500	116.54503
par74 (pp) G500	116.54503
par84 (pp) G500	116.54503
par28 (pp) G501	46.760847
par99 (pp) G501	46.760847
par104 (pp) G501	46.760847
par28 (pp) G502	39.439233
par99 (pp) G502	39.439233
par105 (pp) G502	39.439233
par28 (pp) G503	49.001952
par100 (pp) G503	49.001952
par104 (pp) G503	49.001952
par28 (pp) G504	49.968386
par100 (pp) G504	49.968386
par105 (pp) G504	49.968386
par28 (pp) G505	50.785078
par101 (pp) G505	50.785078
par104 (pp) G505	50.785078
par28 (pp) G506	49.07816
par101 (pp) G506	49.07816
par105 (pp) G506	49.07816
par28 (pp) G507	46.685969
par102 (pp) G507	46.685969
par104 (pp) G507	46.685969
par28 (pp) G508	39.318385
par102 (pp) G508	39.318385
par105 (pp) G508	39.318385
par28 (pp) G509	49.369775
par103 (pp) G509	49.369775
par104 (pp) G509	49.369775
par28 (pp) G510	49.531098
par103 (pp) G510	49.531098
par105 (pp) G510	49.531098
par29 (pp) G511	20.449691
par58 (pp) G511	20.449691
par91 (pp) G511	20.449691
par29 (pp) G512	71.385834
par71 (pp) G512	71.385834
par75 (pp) G512	71.385834
par29 (pp) G513	610.07344
par71 (pp) G513	610.07344
par76 (pp) G513	610.07344
par29 (pp) G514	721.03403
par71 (pp) G514	721.03403
par77 (pp) G514	721.03403
par29 (pp) G515	813.8051
par71 (pp) G515	813.8051
par78 (pp) G515	813.8051
par29 (pp) G516	91.900167
par71 (pp) G516	91.900167
par79 (pp) G516	91.900167
par29 (pp) G517	397.34854
par71 (pp) G517	397.34854
par81 (pp) G517	397.34854
par29 (pp) G518	461.2228
par71 (pp) G518	461.2228
par82 (pp) G518	461.2228
par29 (pp) G519	92.029944
par71 (pp) G519	92.029944
par83 (pp) G519	92.029944
par29 (pp) G520	120.50658
par71 (pp) G520	120.50658
par84 (pp) G520	120.50658
par29 (pp) G521	67.104924
par72 (pp) G521	67.104924
par75 (pp) G521	67.104924
par29 (pp) G522	2084.5878
par72 (pp) G522	2084.5878
par76 (pp) G522	2084.5878
par29 (pp) G523	3285.4695
par72 (pp) G523	3285.4695
par77 (pp) G523	3285.4695
par29 (pp) G524	1868.5234
par72 (pp) G524	1868.5234
par78 (pp) G524	1868.5234
par29 (pp) G525	100.47745
par72 (pp) G525	100.47745
par79 (pp) G525	100.47745
par29 (pp) G526	714.00663
par72 (pp) G526	714.00663
par81 (pp) G526	714.00663
par29 (pp) G527	968.37691
par72 (pp) G527	968.37691
par82 (pp) G527	968.37691
par29 (pp) G528	100.9001
par72 (pp) G528	100.9001
par83 (pp) G528	100.9001
par29 (pp) G529	136.80123
par72 (pp) G529	136.80123
par84 (pp) G529	136.80123
par29 (pp) G530	62.772798
par73 (pp) G530	62.772798
par75 (pp) G530	62.772798
par29 (pp) G531	1414.3976
par73 (pp) G531	1414.3976
par76 (pp) G531	1414.3976
par29 (pp) G532	979.65161
par73 (pp) G532	979.65161
par77 (pp) G532	979.65161
par29 (pp) G533	703.66951
par73 (pp) G533	703.66951
par78 (pp) G533	703.66951
par29 (pp) G534	112.06402
par73 (pp) G534	112.06402
par79 (pp) G534	112.06402
par29 (pp) G535	2759.9397
par73 (pp) G535	2759.9397
par81 (pp) G535	2759.9397
par29 (pp) G536	5238.498
par73 (pp) G536	5238.498
par82 (pp) G536	5238.498
par29 (pp) G537	112.78609
par73 (pp) G537	112.78609
par83 (pp) G537	112.78609
par29 (pp) G538	159.81269
par73 (pp) G538	159.81269
par84 (pp) G538	159.81269
par29 (pp) G539	73.235804
par74 (pp) G539	73.235804
par75 (pp) G539	73.235804
par29 (pp) G540	510.74497
par74 (pp) G540	510.74497
par76 (pp) G540	510.74497
par29 (pp) G541	593.41227
par74 (pp) G541	593.41227
par77 (pp) G541	593.41227
par29 (pp) G542	687.97444
par74 (pp) G542	687.97444
par78 (pp) G542	687.97444
par29 (pp) G543	88.825532
par74 (pp) G543	88.825532
par79 (pp) G543	88.825532
par29 (pp) G544	349.21735
par74 (pp) G544	349.21735
par81 (pp) G544	349.21735
par29 (pp) G545	398.5336
par74 (pp) G545	398.5336
par82 (pp) G545	398.5336
par29 (pp) G546	88.967395
par74 (pp) G546	88.967395
par83 (pp) G546	88.967395
par29 (pp) G547	115.37856
par74 (pp) G547	115.37856
par84 (pp) G547	115.37856
par29 (pp) G548	46.782666
par99 (pp) G548	46.782666
par104 (pp) G548	46.782666
par29 (pp) G549	39.450723
par99 (pp) G549	39.450723
par105 (pp) G549	39.450723
par29 (pp) G550	48.996025
par100 (pp) G550	48.996025
par104 (pp) G550	48.996025
par29 (pp) G551	49.957896
par100 (pp) G551	49.957896
par105 (pp) G551	49.957896
par29 (pp) G552	50.787107
par101 (pp) G552	50.787107
par104 (pp) G552	50.787107
par29 (pp) G553	49.076265
par101 (pp) G553	49.076265
par105 (pp) G553	49.076265
par29 (pp) G554	46.713423
par102 (pp) G554	46.713423
par104 (pp) G554	46.713423
par29 (pp) G555	39.333322
par102 (pp) G555	39.333322
par105 (pp) G555	39.333322
par29 (pp) G556	49.364195
par103 (pp) G556	49.364195
par104 (pp) G556	49.364195
par29 (pp) G557	49.52137
par103 (pp) G557	49.52137
par105 (pp) G557	49.52137
par30 (pp) G558	20.442059
par58 (pp) G558	20.442059
par91 (pp) G558	20.442059
par30 (pp) G559	72.339675
par71 (pp) G559	72.339675
par75 (pp) G559	72.339675
par30 (pp) G560	473.75566
par71 (pp) G560	473.75566
par76 (pp) G560	473.75566
par30 (pp) G561	532.30937
par71 (pp) G561	532.30937
par77 (pp) G561	532.30937
par30 (pp) G562	578.56613
par71 (pp) G562	578.56613
par78 (pp) G562	578.56613
par30 (pp) G563	89.687204
par71 (pp) G563	89.687204
par79 (pp) G563	89.687204
par30 (pp) G564	341.09874
par71 (pp) G564	341.09874
par81 (pp) G564	341.09874
par30 (pp) G565	384.35471
par71 (pp) G565	384.35471
par82 (pp) G565	384.35471
par30 (pp) G566	89.73042
par71 (pp) G566	89.73042
par83 (pp) G566	89.73042
par30 (pp) G567	116.32145
par71 (pp) G567	116.32145
par84 (pp) G567	116.32145
par30 (pp) G568	68.058211
par72 (pp) G568	68.058211
par75 (pp) G568	68.058211
par30 (pp) G569	1025.0559
par72 (pp) G569	1025.0559
par76 (pp) G569	1025.0559
par30 (pp) G570	1238.9729
par72 (pp) G570	1238.9729
par77 (pp) G570	1238.9729
par30 (pp) G571	1180.4862
par72 (pp) G571	1180.4862
par78 (pp) G571	1180.4862
par30 (pp) G572	98.100573
par72 (pp) G572	98.100573
par79 (pp) G572	98.100573
par30 (pp) G573	561.21267
par72 (pp) G573	561.21267
par81 (pp) G573	561.21267
par30 (pp) G574	692.18234
par72 (pp) G574	692.18234
par82 (pp) G574	692.18234
par30 (pp) G575	98.391228
par72 (pp) G575	98.391228
par83 (pp) G575	98.391228
par30 (pp) G576	131.96136
par72 (pp) G576	131.96136
par84 (pp) G576	131.96136
par30 (pp) G577	63.66673
par73 (pp) G577	63.66673
par75 (pp) G577	63.66673
par30 (pp) G578	1790.5376
par73 (pp) G578	1790.5376
par76 (pp) G578	1790.5376
par30 (pp) G579	1202.6298
par73 (pp) G579	1202.6298
par77 (pp) G579	1202.6298
par30 (pp) G580	805.30476
par73 (pp) G580	805.30476
par78 (pp) G580	805.30476
par30 (pp) G581	109.39145
par73 (pp) G581	109.39145
par79 (pp) G581	109.39145
par30 (pp) G582	1516.9784
par73 (pp) G582	1516.9784
par81 (pp) G582	1516.9784
par30 (pp) G583	2606.0276
par73 (pp) G583	2606.0276
par82 (pp) G583	2606.0276
par30 (pp) G584	109.91897
par73 (pp) G584	109.91897
par83 (pp) G584	109.91897
par30 (pp) G585	153.8822
par73 (pp) G585	153.8822
par84 (pp) G585	153.8822
par30 (pp) G586	74.223595
par74 (pp) G586	74.223595
par75 (pp) G586	74.223595
par30 (pp) G587	414.6334
par74 (pp) G587	414.6334
par76 (pp) G587	414.6334
par30 (pp) G588	463.24414
par74 (pp) G588	463.24414
par77 (pp) G588	463.24414
par30 (pp) G589	512.68336
par74 (pp) G589	512.68336
par78 (pp) G589	512.68336
par30 (pp) G590	86.751493
par74 (pp) G590	86.751493
par79 (pp) G590	86.751493
par30 (pp) G591	306.05511
par74 (pp) G591	306.05511
par81 (pp) G591	306.05511
par30 (pp) G592	341.4136
[truncated: 2,639 more rows]
