# Supplementary material for: Parameter identifiability analysis and visualization in large-scale kinetic models of biosystems
Source: BMC Syst Biol. 2017 May 5;11:54. doi: 10.1186/s12918-017-0428-y (PMC5420165; doi:10.1186/s12918-017-0428-y)
Supplement: Supplementary file 1 — VisId toolbox. This compressed folder contains the VisId MATLAB toolbox. (ZIP 1030 KB) [file 12918_2017_428_MOESM1_ESM.zip › visid-master/case_studies/B4/cytoscape/hcgrps_HCI_nodeTable.txt]

name	type
par1	par
par2	par
par3	par
par4	par
par5	par
par6	par
par7	par
par8	par
par9	par
par10	par
par11	par
par12	par
par13	par
par14	par
par15	par
par16	par
par17	par
par18	par
par19	par
par20	par
par21	par
par22	par
par23	par
par24	par
par25	par
par26	par
par27	par
par28	par
par29	par
par30	par
par31	par
par32	par
par33	par
par34	par
par35	par
par36	par
par37	par
par38	par
par39	par
par40	par
par41	par
par42	par
par43	par
par44	par
par45	par
par46	par
par47	par
par48	par
par49	par
par50	par
par51	par
par52	par
par53	par
par54	par
par55	par
par56	par
par57	par
par58	par
par59	par
par60	par
par61	par
par62	par
par63	par
par64	par
par65	par
par66	par
par67	par
par68	par
par69	par
par70	par
par71	par
par72	par
par73	par
par74	par
par75	par
par76	par
par77	par
par78	par
par79	par
par80	par
par81	par
par82	par
par83	par
par84	par
par85	par
par86	par
par87	par
par88	par
par89	par
par90	par
par91	par
par92	par
par93	par
par94	par
par95	par
par96	par
par97	par
par98	par
par99	par
par100	par
par101	par
par102	par
par103	par
par104	par
par105	par
par106	par
par107	par
par108	par
par109	par
par110	par
par111	par
par112	par
par113	par
par114	par
par115	par
par116	par
par117	par
G1	group_var
G2	group_var
G3	group_var
G4	group_var
G5	group_var
G6	group_var
G7	group_var
G8	group_var
G9	group_var
G10	group_var
G11	group_var
G12	group_var
G13	group_var
G14	group_var
G15	group_var
G16	group_var
G17	group_var
G18	group_var
G19	group_var
G20	group_var
G21	group_var
G22	group_var
G23	group_var
G24	group_var
G25	group_var
G26	group_var
G27	group_var
G28	group_var
G29	group_var
G30	group_var
G31	group_var
G32	group_var
G33	group_var
G34	group_var
G35	group_var
G36	group_var
G37	group_var
G38	group_var
G39	group_var
G40	group_var
G41	group_var
G42	group_var
G43	group_var
G44	group_var
G45	group_var
G46	group_var
G47	group_var
G48	group_var
G49	group_var
G50	group_var
G51	group_var
G52	group_var
G53	group_var
G54	group_var
G55	group_var
G56	group_var
G57	group_var
G58	group_var
G59	group_var
G60	group_var
G61	group_var
G62	group_var
G63	group_var
G64	group_var
G65	group_var
G66	group_var
G67	group_var
G68	group_var
G69	group_var
G70	group_var
G71	group_var
G72	group_var
G73	group_var
G74	group_var
G75	group_var
G76	group_var
G77	group_var
G78	group_var
G79	group_var
G80	group_var
G81	group_var
G82	group_var
G83	group_var
G84	group_var
G85	group_var
G86	group_var
G87	group_var
G88	group_var
G89	group_var
G90	group_var
G91	group_var
G92	group_var
G93	group_var
G94	group_var
G95	group_var
G96	group_var
G97	group_var
G98	group_var
G99	group_var
G100	group_var
G101	group_var
G102	group_var
G103	group_var
G104	group_var
G105	group_var
G106	group_var
G107	group_var
G108	group_var
G109	group_var
G110	group_var
G111	group_var
G112	group_var
G113	group_var
G114	group_var
G115	group_var
G116	group_var
G117	group_var
G118	group_var
G119	group_var
G120	group_var
G121	group_var
G122	group_var
G123	group_var
G124	group_var
G125	group_var
G126	group_var
G127	group_var
G128	group_var
G129	group_var
G130	group_var
G131	group_var
G132	group_var
G133	group_var
G134	group_var
G135	group_var
G136	group_var
G137	group_var
G138	group_var
G139	group_var
G140	group_var
G141	group_var
G142	group_var
G143	group_var
G144	group_var
G145	group_var
G146	group_var
G147	group_var
G148	group_var
G149	group_var
G150	group_var
G151	group_var
G152	group_var
G153	group_var
G154	group_var
G155	group_var
G156	group_var
G157	group_var
G158	group_var
G159	group_var
G160	group_var
G161	group_var
G162	group_var
G163	group_var
G164	group_var
G165	group_var
G166	group_var
G167	group_var
G168	group_var
G169	group_var
G170	group_var
G171	group_var
G172	group_var
G173	group_var
G174	group_var
G175	group_var
G176	group_var
G177	group_var
G178	group_var
G179	group_var
G180	group_var
G181	group_var
G182	group_var
G183	group_var
G184	group_var
G185	group_var
G186	group_var
G187	group_var
G188	group_var
G189	group_var
G190	group_var
G191	group_var
G192	group_var
G193	group_var
G194	group_var
G195	group_var
G196	group_var
G197	group_var
G198	group_var
G199	group_var
G200	group_var
G201	group_var
G202	group_var
G203	group_var
G204	group_var
G205	group_var
G206	group_var
G207	group_var
G208	group_var
G209	group_var
G210	group_var
G211	group_var
G212	group_var
G213	group_var
G214	group_var
G215	group_var
G216	group_var
G217	group_var
G218	group_var
G219	group_var
G220	group_var
G221	group_var
G222	group_var
G223	group_var
G224	group_var
G225	group_var
G226	group_var
G227	group_var
G228	group_var
G229	group_var
G230	group_var
G231	group_var
G232	group_var
G233	group_var
G234	group_var
G235	group_var
G236	group_var
G237	group_var
G238	group_var
G239	group_var
G240	group_var
G241	group_var
G242	group_var
G243	group_var
G244	group_var
G245	group_var
G246	group_var
G247	group_var
G248	group_var
G249	group_var
G250	group_var
G251	group_var
G252	group_var
G253	group_var
G254	group_var
G255	group_var
G256	group_var
G257	group_var
G258	group_var
G259	group_var
G260	group_var
G261	group_var
G262	group_var
G263	group_var
G264	group_var
G265	group_var
G266	group_var
G267	group_var
G268	group_var
G269	group_var
G270	group_var
G271	group_var
G272	group_var
G273	group_var
G274	group_var
G275	group_var
G276	group_var
G277	group_var
G278	group_var
G279	group_var
G280	group_var
G281	group_var
G282	group_var
G283	group_var
G284	group_var
G285	group_var
G286	group_var
G287	group_var
G288	group_var
G289	group_var
G290	group_var
G291	group_var
G292	group_var
G293	group_var
G294	group_var
G295	group_var
G296	group_var
G297	group_var
G298	group_var
G299	group_var
G300	group_var
G301	group_var
G302	group_var
G303	group_var
G304	group_var
G305	group_var
G306	group_var
G307	group_var
G308	group_var
G309	group_var
G310	group_var
G311	group_var
G312	group_var
G313	group_var
G314	group_var
G315	group_var
G316	group_var
G317	group_var
G318	group_var
G319	group_var
G320	group_var
G321	group_var
G322	group_var
G323	group_var
G324	group_var
G325	group_var
G326	group_var
G327	group_var
G328	group_var
G329	group_var
G330	group_var
G331	group_var
G332	group_var
G333	group_var
G334	group_var
G335	group_var
G336	group_var
G337	group_var
G338	group_var
G339	group_var
G340	group_var
G341	group_var
G342	group_var
G343	group_var
G344	group_var
G345	group_var
G346	group_var
G347	group_var
G348	group_var
G349	group_var
G350	group_var
G351	group_var
G352	group_var
G353	group_var
G354	group_var
G355	group_var
G356	group_var
G357	group_var
G358	group_var
G359	group_var
G360	group_var
G361	group_var
G362	group_var
G363	group_var
G364	group_var
G365	group_var
G366	group_var
G367	group_var
G368	group_var
G369	group_var
G370	group_var
G371	group_var
G372	group_var
G373	group_var
G374	group_var
G375	group_var
G376	group_var
G377	group_var
G378	group_var
G379	group_var
G380	group_var
G381	group_var
G382	group_var
G383	group_var
G384	group_var
G385	group_var
G386	group_var
G387	group_var
G388	group_var
G389	group_var
G390	group_var
G391	group_var
G392	group_var
G393	group_var
G394	group_var
G395	group_var
G396	group_var
G397	group_var
G398	group_var
G399	group_var
G400	group_var
G401	group_var
G402	group_var
G403	group_var
G404	group_var
G405	group_var
G406	group_var
G407	group_var
G408	group_var
G409	group_var
G410	group_var
G411	group_var
G412	group_var
G413	group_var
G414	group_var
G415	group_var
G416	group_var
G417	group_var
G418	group_var
G419	group_var
G420	group_var
G421	group_var
G422	group_var
G423	group_var
G424	group_var
G425	group_var
G426	group_var
G427	group_var
G428	group_var
G429	group_var
G430	group_var
G431	group_var
G432	group_var
G433	group_var
G434	group_var
G435	group_var
G436	group_var
G437	group_var
G438	group_var
G439	group_var
G440	group_var
G441	group_var
G442	group_var
G443	group_var
G444	group_var
G445	group_var
G446	group_var
G447	group_var
G448	group_var
G449	group_var
G450	group_var
G451	group_var
G452	group_var
G453	group_var
G454	group_var
G455	group_var
G456	group_var
G457	group_var
G458	group_var
G459	group_var
G460	group_var
G461	group_var
G462	group_var
G463	group_var
G464	group_var
G465	group_var
G466	group_var
G467	group_var
G468	group_var
G469	group_var
G470	group_var
G471	group_var
G472	group_var
G473	group_var
G474	group_var
G475	group_var
G476	group_var
G477	group_var
G478	group_var
G479	group_var
G480	group_var
G481	group_var
G482	group_var
G483	group_var
G484	group_var
G485	group_var
G486	group_var
G487	group_var
G488	group_var
G489	group_var
G490	group_var
G491	group_var
G492	group_var
G493	group_var
G494	group_var
G495	group_var
G496	group_var
G497	group_var
G498	group_var
G499	group_var
G500	group_var
G501	group_var
G502	group_var
G503	group_var
G504	group_var
G505	group_var
G506	group_var
G507	group_var
G508	group_var
G509	group_var
G510	group_var
G511	group_var
G512	group_var
G513	group_var
G514	group_var
G515	group_var
G516	group_var
G517	group_var
G518	group_var
G519	group_var
G520	group_var
G521	group_var
G522	group_var
G523	group_var
G524	group_var
G525	group_var
G526	group_var
G527	group_var
G528	group_var
G529	group_var
G530	group_var
G531	group_var
G532	group_var
G533	group_var
G534	group_var
G535	group_var
G536	group_var
G537	group_var
G538	group_var
G539	group_var
G540	group_var
G541	group_var
G542	group_var
G543	group_var
G544	group_var
G545	group_var
G546	group_var
G547	group_var
G548	group_var
G549	group_var
G550	group_var
G551	group_var
G552	group_var
G553	group_var
G554	group_var
G555	group_var
G556	group_var
G557	group_var
G558	group_var
G559	group_var
G560	group_var
G561	group_var
G562	group_var
G563	group_var
G564	group_var
G565	group_var
G566	group_var
G567	group_var
G568	group_var
G569	group_var
G570	group_var
G571	group_var
G572	group_var
G573	group_var
G574	group_var
G575	group_var
G576	group_var
G577	group_var
G578	group_var
G579	group_var
G580	group_var
G581	group_var
G582	group_var
G583	group_var
G584	group_var
G585	group_var
G586	group_var
G587	group_var
G588	group_var
G589	group_var
G590	group_var
G591	group_var
G592	group_var
G593	group_var
G594	group_var
G595	group_var
G596	group_var
G597	group_var
G598	group_var
G599	group_var
G600	group_var
G601	group_var
G602	group_var
G603	group_var
G604	group_var
G605	group_var
G606	group_var
G607	group_var
G608	group_var
G609	group_var
G610	group_var
G611	group_var
G612	group_var
G613	group_var
G614	group_var
G615	group_var
G616	group_var
G617	group_var
G618	group_var
G619	group_var
G620	group_var
G621	group_var
G622	group_var
G623	group_var
G624	group_var
G625	group_var
G626	group_var
G627	group_var
G628	group_var
G629	group_var
G630	group_var
G631	group_var
G632	group_var
G633	group_var
G634	group_var
G635	group_var
G636	group_var
G637	group_var
G638	group_var
G639	group_var
G640	group_var
G641	group_var
G642	group_var
G643	group_var
G644	group_var
G645	group_var
G646	group_var
G647	group_var
G648	group_var
G649	group_var
G650	group_var
G651	group_var
G652	group_var
G653	group_var
G654	group_var
G655	group_var
G656	group_var
G657	group_var
G658	group_var
G659	group_var
G660	group_var
G661	group_var
G662	group_var
G663	group_var
G664	group_var
G665	group_var
G666	group_var
G667	group_var
G668	group_var
G669	group_var
G670	group_var
G671	group_var
G672	group_var
G673	group_var
G674	group_var
G675	group_var
G676	group_var
G677	group_var
G678	group_var
G679	group_var
G680	group_var
G681	group_var
G682	group_var
G683	group_var
G684	group_var
G685	group_var
G686	group_var
G687	group_var
G688	group_var
G689	group_var
G690	group_var
G691	group_var
G692	group_var
G693	group_var
G694	group_var
G695	group_var
G696	group_var
G697	group_var
G698	group_var
G699	group_var
G700	group_var
G701	group_var
G702	group_var
G703	group_var
G704	group_var
G705	group_var
G706	group_var
G707	group_var
G708	group_var
G709	group_var
G710	group_var
G711	group_var
G712	group_var
G713	group_var
G714	group_var
G715	group_var
G716	group_var
G717	group_var
G718	group_var
G719	group_var
G720	group_var
G721	group_var
G722	group_var
G723	group_var
G724	group_var
G725	group_var
G726	group_var
G727	group_var
G728	group_var
G729	group_var
G730	group_var
G731	group_var
G732	group_var
G733	group_var
G734	group_var
G735	group_var
G736	group_var
G737	group_var
G738	group_var
G739	group_var
G740	group_var
G741	group_var
G742	group_var
G743	group_var
G744	group_var
G745	group_var
G746	group_var
G747	group_var
G748	group_var
G749	group_var
G750	group_var
G751	group_var
G752	group_var
G753	group_var
G754	group_var
G755	group_var
G756	group_var
G757	group_var
G758	group_var
G759	group_var
G760	group_var
G761	group_var
G762	group_var
G763	group_var
G764	group_var
G765	group_var
G766	group_var
G767	group_var
G768	group_var
G769	group_var
G770	group_var
G771	group_var
G772	group_var
G773	group_var
G774	group_var
G775	group_var
G776	group_var
G777	group_var
G778	group_var
G779	group_var
G780	group_var
G781	group_var
G782	group_var
G783	group_var
G784	group_var
G785	group_var
G786	group_var
G787	group_var
G788	group_var
G789	group_var
G790	group_var
G791	group_var
G792	group_var
G793	group_var
G794	group_var
G795	group_var
G796	group_var
G797	group_var
G798	group_var
G799	group_var
G800	group_var
G801	group_var
G802	group_var
G803	group_var
G804	group_var
G805	group_var
G806	group_var
G807	group_var
G808	group_var
G809	group_var
G810	group_var
G811	group_var
G812	group_var
G813	group_var
G814	group_var
G815	group_var
G816	group_var
G817	group_var
G818	group_var
G819	group_var
G820	group_var
G821	group_var
G822	group_var
G823	group_var
G824	group_var
G825	group_var
G826	group_var
G827	group_var
G828	group_var
G829	group_var
G830	group_var
G831	group_var
G832	group_var
G833	group_var
G834	group_var
G835	group_var
G836	group_var
G837	group_var
G838	group_var
G839	group_var
G840	group_var
G841	group_var
G842	group_var
G843	group_var
G844	group_var
G845	group_var
G846	group_var
G847	group_var
G848	group_var
G849	group_var
G850	group_var
G851	group_var
G852	group_var
G853	group_var
G854	group_var
G855	group_var
G856	group_var
G857	group_var
G858	group_var
G859	group_var
G860	group_var
G861	group_var
G862	group_var
G863	group_var
G864	group_var
G865	group_var
G866	group_var
G867	group_var
G868	group_var
G869	group_var
G870	group_var
G871	group_var
G872	group_var
G873	group_var
G874	group_var
G875	group_var
G876	group_var
G877	group_var
G878	group_var
G879	group_var
G880	group_var
G881	group_var
G882	group_var
G883	group_var
G884	group_var
G885	group_var
G886	group_var
G887	group_var
G888	group_var
G889	group_var
G890	group_var
G891	group_var
G892	group_var
G893	group_var
G894	group_var
G895	group_var
G896	group_var
G897	group_var
G898	group_var
G899	group_var
G900	group_var
G901	group_var
G902	group_var
G903	group_var
G904	group_var
G905	group_var
G906	group_var
G907	group_var
G908	group_var
G909	group_var
G910	group_var
G911	group_var
G912	group_var
G913	group_var
G914	group_var
G915	group_var
G916	group_var
G917	group_var
G918	group_var
G919	group_var
G920	group_var
G921	group_var
G922	group_var
G923	group_var
G924	group_var
G925	group_var
G926	group_var
G927	group_var
G928	group_var
G929	group_var
G930	group_var
G931	group_var
G932	group_var
G933	group_var
G934	group_var
G935	group_var
G936	group_var
G937	group_var
G938	group_var
G939	group_var
G940	group_var
G941	group_var
G942	group_var
G943	group_var
G944	group_var
G945	group_var
G946	group_var
G947	group_var
G948	group_var
G949	group_var
G950	group_var
G951	group_var
G952	group_var
G953	group_var
G954	group_var
G955	group_var
G956	group_var
G957	group_var
G958	group_var
G959	group_var
G960	group_var
G961	group_var
G962	group_var
G963	group_var
G964	group_var
G965	group_var
G966	group_var
G967	group_var
G968	group_var
G969	group_var
G970	group_var
G971	group_var
G972	group_var
G973	group_var
G974	group_var
G975	group_var
G976	group_var
G977	group_var
G978	group_var
G979	group_var
G980	group_var
G981	group_var
G982	group_var
G983	group_var
G984	group_var
G985	group_var
G986	group_var
G987	group_var
G988	group_var
G989	group_var
G990	group_var
G991	group_var
G992	group_var
G993	group_var
G994	group_var
G995	group_var
G996	group_var
G997	group_var
G998	group_var
G999	group_var
G1000	group_var
G1001	group_var
G1002	group_var
G1003	group_var
G1004	group_var
G1005	group_var
G1006	group_var
G1007	group_var
G1008	group_var
G1009	group_var
G1010	group_var
G1011	group_var
G1012	group_var
G1013	group_var
G1014	group_var
G1015	group_var
G1016	group_var
G1017	group_var
G1018	group_var
G1019	group_var
G1020	group_var
G1021	group_var
G1022	group_var
G1023	group_var
G1024	group_var
G1025	group_var
G1026	group_var
G1027	group_var
G1028	group_var
G1029	group_var
G1030	group_var
G1031	group_var
G1032	group_var
G1033	group_var
G1034	group_var
G1035	group_var
G1036	group_var
G1037	group_var
G1038	group_var
G1039	group_var
G1040	group_var
G1041	group_var
G1042	group_var
G1043	group_var
G1044	group_var
G1045	group_var
G1046	group_var
G1047	group_var
G1048	group_var
G1049	group_var
G1050	group_var
G1051	group_var
G1052	group_var
G1053	group_var
G1054	group_var
G1055	group_var
G1056	group_var
G1057	group_var
G1058	group_var
G1059	group_var
G1060	group_var
G1061	group_var
G1062	group_var
G1063	group_var
G1064	group_var
G1065	group_var
G1066	group_var
G1067	group_var
G1068	group_var
G1069	group_var
G1070	group_var
G1071	group_var
G1072	group_var
G1073	group_var
G1074	group_var
G1075	group_var
G1076	group_var
G1077	group_var
G1078	group_var
G1079	group_var
G1080	group_var
G1081	group_var
G1082	group_var
G1083	group_var
G1084	group_var
G1085	group_var
G1086	group_var
G1087	group_var
G1088	group_var
G1089	group_var
G1090	group_var
G1091	group_var
G1092	group_var
G1093	group_var
G1094	group_var
G1095	group_var
G1096	group_var
G1097	group_var
G1098	group_var
G1099	group_var
G1100	group_var
G1101	group_var
G1102	group_var
G1103	group_var
G1104	group_var
G1105	group_var
G1106	group_var
G1107	group_var
G1108	group_var
G1109	group_var
G1110	group_var
G1111	group_var
G1112	group_var
G1113	group_var
G1114	group_var
G1115	group_var
G1116	group_var
G1117	group_var
G1118	group_var
G1119	group_var
G1120	group_var
G1121	group_var
G1122	group_var
G1123	group_var
G1124	group_var
G1125	group_var
G1126	group_var
G1127	group_var
G1128	group_var
G1129	group_var
G1130	group_var
G1131	group_var
G1132	group_var
G1133	group_var
G1134	group_var
G1135	group_var
G1136	group_var
G1137	group_var
G1138	group_var
G1139	group_var
G1140	group_var
G1141	group_var
G1142	group_var
G1143	group_var
G1144	group_var
G1145	group_var
G1146	group_var
G1147	group_var
G1148	group_var
G1149	group_var
G1150	group_var
G1151	group_var
G1152	group_var
G1153	group_var
G1154	group_var
G1155	group_var
G1156	group_var
G1157	group_var
G1158	group_var
G1159	group_var
G1160	group_var
G1161	group_var
G1162	group_var
G1163	group_var
G1164	group_var
G1165	group_var
G1166	group_var
G1167	group_var
G1168	group_var
G1169	group_var
G1170	group_var
G1171	group_var
G1172	group_var
G1173	group_var
G1174	group_var
G1175	group_var
G1176	group_var
G1177	group_var
G1178	group_var
G1179	group_var
G1180	group_var
G1181	group_var
G1182	group_var
G1183	group_var
G1184	group_var
G1185	group_var
G1186	group_var
G1187	group_var
G1188	group_var
G1189	group_var
G1190	group_var
G1191	group_var
G1192	group_var
G1193	group_var
G1194	group_var
G1195	group_var
G1196	group_var
G1197	group_var
G1198	group_var
G1199	group_var
G1200	group_var
G1201	group_var
G1202	group_var
G1203	group_var
G1204	group_var
G1205	group_var
G1206	group_var
G1207	group_var
G1208	group_var
G1209	group_var
G1210	group_var
G1211	group_var
G1212	group_var
G1213	group_var
G1214	group_var
G1215	group_var
G1216	group_var
G1217	group_var
G1218	group_var
G1219	group_var
G1220	group_var
G1221	group_var
G1222	group_var
G1223	group_var
G1224	group_var
G1225	group_var
G1226	group_var
G1227	group_var
G1228	group_var
G1229	group_var
G1230	group_var
G1231	group_var
G1232	group_var
G1233	group_var
G1234	group_var
G1235	group_var
G1236	group_var
G1237	group_var
G1238	group_var
G1239	group_var
G1240	group_var
G1241	group_var
G1242	group_var
G1243	group_var
G1244	group_var
G1245	group_var
G1246	group_var
G1247	group_var
G1248	group_var
G1249	group_var
G1250	group_var
G1251	group_var
G1252	group_var
G1253	group_var
G1254	group_var
G1255	group_var
G1256	group_var
G1257	group_var
G1258	group_var
G1259	group_var
G1260	group_var
G1261	group_var
G1262	group_var
G1263	group_var
G1264	group_var
G1265	group_var
G1266	group_var
G1267	group_var
G1268	group_var
G1269	group_var
G1270	group_var
G1271	group_var
G1272	group_var
G1273	group_var
G1274	group_var
G1275	group_var
G1276	group_var
G1277	group_var
G1278	group_var
G1279	group_var
G1280	group_var
G1281	group_var
G1282	group_var
G1283	group_var
G1284	group_var
G1285	group_var
G1286	group_var
G1287	group_var
G1288	group_var
G1289	group_var
G1290	group_var
G1291	group_var
G1292	group_var
G1293	group_var
G1294	group_var
G1295	group_var
G1296	group_var
G1297	group_var
G1298	group_var
G1299	group_var
G1300	group_var
G1301	group_var
G1302	group_var
G1303	group_var
G1304	group_var
G1305	group_var
G1306	group_var
G1307	group_var
G1308	group_var
G1309	group_var
G1310	group_var
G1311	group_var
G1312	group_var
G1313	group_var
G1314	group_var
G1315	group_var
G1316	group_var
G1317	group_var
G1318	group_var
G1319	group_var
G1320	group_var
G1321	group_var
G1322	group_var
G1323	group_var
G1324	group_var
G1325	group_var
G1326	group_var
G1327	group_var
G1328	group_var
G1329	group_var
G1330	group_var
G1331	group_var
G1332	group_var
G1333	group_var
G1334	group_var
G1335	group_var
G1336	group_var
G1337	group_var
G1338	group_var
G1339	group_var
G1340	group_var
G1341	group_var
G1342	group_var
G1343	group_var
G1344	group_var
G1345	group_var
G1346	group_var
G1347	group_var
G1348	group_var
G1349	group_var
G1350	group_var
G1351	group_var
G1352	group_var
G1353	group_var
G1354	group_var
G1355	group_var
G1356	group_var
G1357	group_var
G1358	group_var
G1359	group_var
G1360	group_var
G1361	group_var
G1362	group_var
G1363	group_var
G1364	group_var
G1365	group_var
G1366	group_var
G1367	group_var
G1368	group_var
G1369	group_var
G1370	group_var
G1371	group_var
G1372	group_var
G1373	group_var
G1374	group_var
G1375	group_var
G1376	group_var
G1377	group_var
G1378	group_var
G1379	group_var
G1380	group_var
G1381	group_var
G1382	group_var
G1383	group_var
G1384	group_var
G1385	group_var
G1386	group_var
G1387	group_var
G1388	group_var
G1389	group_var
G1390	group_var
G1391	group_var
G1392	group_var
G1393	group_var
G1394	group_var
G1395	group_var
G1396	group_var
G1397	group_var
G1398	group_var
G1399	group_var
G1400	group_var
G1401	group_var
G1402	group_var
G1403	group_var
G1404	group_var
G1405	group_var
G1406	group_var
G1407	group_var
G1408	group_var
G1409	group_var
G1410	group_var
G1411	group_var
G1412	group_var
G1413	group_var
G1414	group_var
G1415	group_var
G1416	group_var
G1417	group_var
G1418	group_var
G1419	group_var
G1420	group_var
G1421	group_var
G1422	group_var
G1423	group_var
G1424	group_var
G1425	group_var
G1426	group_var
G1427	group_var
G1428	group_var
G1429	group_var
G1430	group_var
G1431	group_var
G1432	group_var
G1433	group_var
G1434	group_var
G1435	group_var
G1436	group_var
G1437	group_var
G1438	group_var
G1439	group_var
G1440	group_var
G1441	group_var
G1442	group_var
G1443	group_var
G1444	group_var
G1445	group_var
G1446	group_var
G1447	group_var
G1448	group_var
G1449	group_var
G1450	group_var
G1451	group_var
G1452	group_var
G1453	group_var
G1454	group_var
G1455	group_var
G1456	group_var
G1457	group_var
G1458	group_var
G1459	group_var
G1460	group_var
G1461	group_var
G1462	group_var
G1463	group_var
G1464	group_var
G1465	group_var
G1466	group_var
G1467	group_var
G1468	group_var
G1469	group_var
G1470	group_var
G1471	group_var
