# Supplementary material for: Parameter identifiability analysis and visualization in large-scale kinetic models of biosystems
Source: BMC Syst Biol. 2017 May 5;11:54. doi: 10.1186/s12918-017-0428-y (PMC5420165; doi:10.1186/s12918-017-0428-y)
Supplement: Supplementary file 1 — VisId toolbox. This compressed folder contains the VisId MATLAB toolbox. (ZIP 1030 KB) [file 12918_2017_428_MOESM1_ESM.zip › visid-master/case_studies/B4/cytoscape/network_ID.txt]

Parameter	Identifiability
par1	non-id param
par2	non-id param
par3	id param
par4	non-id param
par5	non-id param
par6	id param
par7	non-id param
par8	non-id param
par9	non-id param
par10	non-id param
par11	non-id param
par12	non-id param
par13	non-id param
par14	non-id param
par15	id param
par16	non-id param
par17	non-id param
par18	non-id param
par19	non-id param
par20	non-id param
par21	non-id param
par22	id param
par23	id param
par24	non-id param
par25	non-id param
par26	non-id param
par27	non-id param
par28	non-id param
par29	id param
par30	non-id param
par31	non-id param
par32	non-id param
par33	non-id param
par34	non-id param
par35	non-id param
par36	non-id param
par37	non-id param
par38	non-id param
par39	non-id param
par40	non-id param
par41	non-id param
par42	non-id param
par43	non-id param
par44	non-id param
par45	non-id param
par46	non-id param
par47	non-id param
par48	non-id param
par49	non-id param
par50	non-id param
par51	non-id param
par52	id param
par53	non-id param
par54	non-id param
par55	non-id param
par56	non-id param
par57	non-id param
par58	non-id param
par59	id param
par60	non-id param
par61	non-id param
par62	non-id param
par63	non-id param
par64	non-id param
par65	non-id param
par66	non-id param
par67	non-id param
par68	non-id param
par69	id param
par70	non-id param
par71	non-id param
par72	non-id param
par73	non-id param
par74	non-id param
par75	non-id param
par76	non-id param
par77	non-id param
par78	non-id param
par79	non-id param
par80	non-id param
par81	non-id param
par82	non-id param
par83	non-id param
par84	non-id param
par85	non-id param
par86	non-id param
par87	non-id param
par88	non-id param
par89	non-id param
par90	non-id param
par91	non-id param
par92	non-id param
par93	non-id param
par94	non-id param
par95	id param
par96	non-id param
par97	non-id param
par98	non-id param
par99	non-id param
par100	non-id param
par101	non-id param
par102	non-id param
par103	non-id param
par104	non-id param
par105	non-id param
par106	non-id param
par107	non-id param
par108	non-id param
par109	non-id param
par110	id param
par111	id param
par112	non-id param
par113	non-id param
par114	id param
par115	non-id param
par116	non-id param
par117	non-id param
