# Supplementary material for: Parameter identifiability analysis and visualization in large-scale kinetic models of biosystems
Source: BMC Syst Biol. 2017 May 5;11:54. doi: 10.1186/s12918-017-0428-y (PMC5420165; doi:10.1186/s12918-017-0428-y)
Supplement: Supplementary file 1 — VisId toolbox. This compressed folder contains the VisId MATLAB toolbox. (ZIP 1030 KB) [file 12918_2017_428_MOESM1_ESM.zip › visid-master/case_studies/B4/cytoscape/network_network.sif]

par107	ps	x1
par108	ps	x1
par65	ps	x2
par66	ps	x2
par67	ps	x2
par68	ps	x2
par109	ps	x3
par110	ps	x3
par111	ps	x4
par112	ps	x4
par1	ps	x5
par2	ps	x5
par3	ps	x5
par4	ps	x5
par5	ps	x5
par6	ps	x5
par7	ps	x5
par8	ps	x5
par9	ps	x6
par10	ps	x6
par11	ps	x6
par12	ps	x6
par17	ps	x6
par18	ps	x6
par19	ps	x6
par20	ps	x6
par21	ps	x6
par93	ps	x6
par94	ps	x6
par95	ps	x6
par96	ps	x6
par113	ps	x6
par114	ps	x6
par9	ps	x7
par10	ps	x7
par11	ps	x7
par12	ps	x7
par22	ps	x7
par23	ps	x7
par24	ps	x7
par25	ps	x7
par26	ps	x7
par27	ps	x7
par28	ps	x7
par29	ps	x7
par30	ps	x7
par31	ps	x7
par36	ps	x7
par37	ps	x7
par38	ps	x7
par39	ps	x7
par40	ps	x7
par41	ps	x7
par42	ps	x7
par75	ps	x7
par76	ps	x7
par77	ps	x7
par78	ps	x7
par79	ps	x7
par80	ps	x7
par81	ps	x7
par82	ps	x7
par83	ps	x7
par84	ps	x7
par9	ps	x8
par10	ps	x8
par11	ps	x8
par12	ps	x8
par17	ps	x8
par18	ps	x8
par19	ps	x8
par20	ps	x8
par21	ps	x8
par36	ps	x8
par37	ps	x8
par38	ps	x8
par39	ps	x8
par40	ps	x8
par41	ps	x8
par42	ps	x8
par75	ps	x8
par76	ps	x8
par77	ps	x8
par78	ps	x8
par79	ps	x8
par80	ps	x8
par81	ps	x8
par82	ps	x8
par83	ps	x8
par84	ps	x8
par89	ps	x8
par90	ps	x8
par91	ps	x8
par92	ps	x8
par9	ps	x9
par10	ps	x9
par11	ps	x9
par12	ps	x9
par22	ps	x9
par23	ps	x9
par24	ps	x9
par25	ps	x9
par26	ps	x9
par27	ps	x9
par28	ps	x9
par29	ps	x9
par30	ps	x9
par31	ps	x9
par36	ps	x9
par37	ps	x9
par38	ps	x9
par39	ps	x9
par40	ps	x9
par41	ps	x9
par42	ps	x9
par75	ps	x9
par76	ps	x9
par77	ps	x9
par78	ps	x9
par79	ps	x9
par80	ps	x9
par81	ps	x9
par82	ps	x9
par83	ps	x9
par84	ps	x9
par1	ps	x10
par2	ps	x10
par3	ps	x10
par4	ps	x10
par5	ps	x10
par6	ps	x10
par7	ps	x10
par8	ps	x10
par13	ps	x10
par14	ps	x10
par15	ps	x10
par16	ps	x10
par1	ps	x11
par2	ps	x11
par3	ps	x11
par4	ps	x11
par5	ps	x11
par6	ps	x11
par7	ps	x11
par8	ps	x11
par13	ps	x11
par14	ps	x11
par15	ps	x11
par16	ps	x11
par32	ps	x11
par33	ps	x11
par34	ps	x11
par35	ps	x11
par85	ps	x11
par86	ps	x11
par87	ps	x11
par88	ps	x11
par97	ps	x11
par98	ps	x11
par1	ps	x12
par2	ps	x12
par3	ps	x12
par4	ps	x12
par5	ps	x12
par6	ps	x12
par7	ps	x12
par8	ps	x12
par13	ps	x12
par14	ps	x12
par15	ps	x12
par16	ps	x12
par51	ps	x12
par52	ps	x12
par53	ps	x12
par54	ps	x12
par55	ps	x12
par56	ps	x12
par57	ps	x12
par58	ps	x12
par93	ps	x12
par94	ps	x12
par95	ps	x12
par96	ps	x12
par113	ps	x12
par114	ps	x12
par1	ps	x13
par2	ps	x13
par3	ps	x13
par4	ps	x13
par5	ps	x13
par6	ps	x13
par7	ps	x13
par8	ps	x13
par13	ps	x13
par14	ps	x13
par15	ps	x13
par16	ps	x13
par32	ps	x13
par33	ps	x13
par34	ps	x13
par35	ps	x13
par85	ps	x13
par86	ps	x13
par87	ps	x13
par88	ps	x13
par97	ps	x13
par98	ps	x13
par17	ps	x14
par18	ps	x14
par19	ps	x14
par20	ps	x14
par21	ps	x14
par93	ps	x14
par94	ps	x14
par95	ps	x14
par96	ps	x14
par17	ps	x15
par18	ps	x15
par19	ps	x15
par20	ps	x15
par21	ps	x15
par22	ps	x15
par23	ps	x15
par24	ps	x15
par25	ps	x15
par36	ps	x15
par37	ps	x15
par38	ps	x15
par39	ps	x15
par40	ps	x15
par41	ps	x15
par42	ps	x15
par59	ps	x15
par60	ps	x15
par61	ps	x15
par62	ps	x15
par63	ps	x15
par64	ps	x15
par22	ps	x16
par23	ps	x16
par24	ps	x16
par25	ps	x16
par59	ps	x16
par60	ps	x16
par61	ps	x16
par62	ps	x16
par63	ps	x16
par64	ps	x16
par75	ps	x16
par76	ps	x16
par77	ps	x16
par78	ps	x16
par79	ps	x16
par80	ps	x16
par81	ps	x16
par82	ps	x16
par83	ps	x16
par84	ps	x16
par89	ps	x16
par90	ps	x16
par91	ps	x16
par92	ps	x16
par104	ps	x16
par105	ps	x16
par106	ps	x16
par26	ps	x17
par27	ps	x17
par28	ps	x17
par29	ps	x17
par30	ps	x17
par31	ps	x17
par71	ps	x17
par72	ps	x17
par73	ps	x17
par74	ps	x17
par75	ps	x17
par76	ps	x17
par77	ps	x17
par78	ps	x17
par79	ps	x17
par80	ps	x17
par81	ps	x17
par82	ps	x17
par83	ps	x17
par84	ps	x17
par26	ps	x18
par27	ps	x18
par28	ps	x18
par29	ps	x18
par30	ps	x18
par31	ps	x18
par71	ps	x18
par72	ps	x18
par73	ps	x18
par74	ps	x18
par99	ps	x18
par100	ps	x18
par101	ps	x18
par102	ps	x18
par103	ps	x18
par115	ps	x18
par116	ps	x18
par117	ps	x18
par26	ps	x19
par27	ps	x19
par28	ps	x19
par29	ps	x19
par30	ps	x19
par31	ps	x19
par71	ps	x19
par72	ps	x19
par73	ps	x19
par74	ps	x19
par75	ps	x19
par76	ps	x19
par77	ps	x19
par78	ps	x19
par79	ps	x19
par80	ps	x19
par81	ps	x19
par82	ps	x19
par83	ps	x19
par84	ps	x19
par26	ps	x20
par27	ps	x20
par28	ps	x20
par29	ps	x20
par30	ps	x20
par31	ps	x20
par71	ps	x20
par72	ps	x20
par73	ps	x20
par74	ps	x20
par99	ps	x20
par100	ps	x20
par101	ps	x20
par102	ps	x20
par103	ps	x20
par115	ps	x20
par116	ps	x20
par117	ps	x20
par32	ps	x21
par33	ps	x21
par34	ps	x21
par35	ps	x21
par36	ps	x21
par37	ps	x21
par38	ps	x21
par39	ps	x21
par40	ps	x21
par41	ps	x21
par42	ps	x21
par65	ps	x21
par66	ps	x21
par67	ps	x21
par68	ps	x21
par32	ps	x22
par33	ps	x22
par34	ps	x22
par35	ps	x22
par59	ps	x22
par60	ps	x22
par61	ps	x22
par62	ps	x22
par63	ps	x22
par64	ps	x22
par69	ps	x22
par70	ps	x22
par1	ps	x23
par2	ps	x23
par3	ps	x23
par4	ps	x23
par5	ps	x23
par6	ps	x23
par7	ps	x23
par8	ps	x23
par43	ps	x23
par44	ps	x23
par45	ps	x23
par46	ps	x23
par47	ps	x23
par48	ps	x23
par49	ps	x23
par50	ps	x23
par51	ps	x23
par52	ps	x23
par53	ps	x23
par54	ps	x23
par55	ps	x23
par56	ps	x23
par57	ps	x23
par58	ps	x23
par65	ps	x23
par66	ps	x23
par67	ps	x23
par68	ps	x23
par1	ps	x24
par2	ps	x24
par3	ps	x24
par4	ps	x24
par5	ps	x24
par6	ps	x24
par7	ps	x24
par8	ps	x24
par43	ps	x24
par44	ps	x24
par45	ps	x24
par46	ps	x24
par47	ps	x24
par48	ps	x24
par49	ps	x24
par50	ps	x24
par69	ps	x24
par70	ps	x24
par1	ps	x25
par2	ps	x25
par3	ps	x25
par4	ps	x25
par5	ps	x25
par6	ps	x25
par7	ps	x25
par8	ps	x25
par43	ps	x25
par44	ps	x25
par45	ps	x25
par46	ps	x25
par47	ps	x25
par48	ps	x25
par49	ps	x25
par50	ps	x25
par51	ps	x25
par52	ps	x25
par53	ps	x25
par54	ps	x25
par55	ps	x25
par56	ps	x25
par57	ps	x25
par58	ps	x25
par65	ps	x25
par66	ps	x25
par67	ps	x25
par68	ps	x25
par43	ps	x26
par44	ps	x26
par45	ps	x26
par46	ps	x26
par47	ps	x26
par48	ps	x26
par49	ps	x26
par50	ps	x26
par107	ps	x26
par108	ps	x26
par51	ps	x27
par52	ps	x27
par53	ps	x27
par54	ps	x27
par55	ps	x27
par56	ps	x27
par57	ps	x27
par58	ps	x27
par59	ps	x27
par60	ps	x27
par61	ps	x27
par62	ps	x27
par63	ps	x27
par64	ps	x27
par89	ps	x27
par90	ps	x27
par91	ps	x27
par92	ps	x27
par104	ps	x27
par105	ps	x27
par106	ps	x27
par1	ps	x28
par2	ps	x28
par3	ps	x28
par4	ps	x28
par5	ps	x28
par6	ps	x28
par7	ps	x28
par8	ps	x28
par51	ps	x28
par52	ps	x28
par53	ps	x28
par54	ps	x28
par55	ps	x28
par56	ps	x28
par57	ps	x28
par58	ps	x28
par89	ps	x28
par90	ps	x28
par91	ps	x28
par92	ps	x28
par1	ps	x29
par2	ps	x29
par3	ps	x29
par4	ps	x29
par5	ps	x29
par6	ps	x29
par7	ps	x29
par8	ps	x29
par51	ps	x29
par52	ps	x29
par53	ps	x29
par54	ps	x29
par55	ps	x29
par56	ps	x29
par57	ps	x29
par58	ps	x29
par93	ps	x29
par94	ps	x29
par95	ps	x29
par96	ps	x29
par59	ps	x30
par60	ps	x30
par61	ps	x30
par62	ps	x30
par63	ps	x30
par64	ps	x30
par75	ps	x30
par76	ps	x30
par77	ps	x30
par78	ps	x30
par79	ps	x30
par80	ps	x30
par81	ps	x30
par82	ps	x30
par83	ps	x30
par84	ps	x30
par85	ps	x30
par86	ps	x30
par87	ps	x30
par88	ps	x30
par99	ps	x30
par100	ps	x30
par101	ps	x30
par102	ps	x30
par103	ps	x30
par75	ps	x31
par76	ps	x31
par77	ps	x31
par78	ps	x31
par79	ps	x31
par80	ps	x31
par81	ps	x31
par82	ps	x31
par83	ps	x31
par84	ps	x31
par99	ps	x31
par100	ps	x31
par101	ps	x31
par102	ps	x31
par103	ps	x31
par104	ps	x31
par105	ps	x31
par106	ps	x31
par115	ps	x31
par116	ps	x31
par117	ps	x31
par59	ps	x32
par60	ps	x32
par61	ps	x32
par62	ps	x32
par63	ps	x32
par64	ps	x32
par75	ps	x32
par76	ps	x32
par77	ps	x32
par78	ps	x32
par79	ps	x32
par80	ps	x32
par81	ps	x32
par82	ps	x32
par83	ps	x32
par84	ps	x32
par85	ps	x32
par86	ps	x32
par87	ps	x32
par88	ps	x32
par99	ps	x32
par100	ps	x32
par101	ps	x32
par102	ps	x32
par103	ps	x32
par1	ps	x33
par2	ps	x33
par3	ps	x33
par4	ps	x33
par5	ps	x33
par6	ps	x33
par7	ps	x33
par8	ps	x33
par109	ps	x33
par110	ps	x33
par1	ps	x34
par2	ps	x34
par3	ps	x34
par4	ps	x34
par5	ps	x34
par6	ps	x34
par7	ps	x34
par8	ps	x34
par111	ps	x34
par112	ps	x34
x1	ss	x1
x26	ss	x1
x2	ss	x2
x21	ss	x2
x23	ss	x2
x25	ss	x2
x3	ss	x3
x33	ss	x3
x4	ss	x4
x34	ss	x4
x10	ss	x5
x12	ss	x5
x13	ss	x5
x24	ss	x5
x25	ss	x5
x29	ss	x5
x33	ss	x5
x34	ss	x5
x6	ss	x6
x7	ss	x6
x8	ss	x6
x9	ss	x6
x12	ss	x6
x14	ss	x6
x15	ss	x6
x16	ss	x6
x29	ss	x6
x6	ss	x7
x7	ss	x7
x8	ss	x7
x9	ss	x7
x15	ss	x7
x16	ss	x7
x17	ss	x7
x18	ss	x7
x19	ss	x7
x20	ss	x7
x21	ss	x7
x30	ss	x7
x31	ss	x7
x32	ss	x7
x6	ss	x8
x7	ss	x8
x8	ss	x8
x9	ss	x8
x14	ss	x8
x15	ss	x8
x16	ss	x8
x17	ss	x8
x19	ss	x8
x21	ss	x8
x27	ss	x8
x28	ss	x8
x30	ss	x8
x31	ss	x8
x32	ss	x8
x6	ss	x9
x7	ss	x9
x8	ss	x9
x9	ss	x9
x15	ss	x9
x16	ss	x9
x17	ss	x9
x18	ss	x9
x19	ss	x9
x20	ss	x9
x21	ss	x9
x30	ss	x9
x31	ss	x9
x32	ss	x9
x10	ss	x10
x11	ss	x10
x12	ss	x10
x13	ss	x10
x24	ss	x10
x25	ss	x10
x29	ss	x10
x33	ss	x10
x34	ss	x10
x10	ss	x11
x11	ss	x11
x12	ss	x11
x13	ss	x11
x21	ss	x11
x22	ss	x11
x24	ss	x11
x25	ss	x11
x29	ss	x11
x30	ss	x11
x32	ss	x11
x33	ss	x11
x34	ss	x11
x6	ss	x12
x10	ss	x12
x11	ss	x12
x12	ss	x12
x13	ss	x12
x14	ss	x12
x23	ss	x12
x24	ss	x12
x25	ss	x12
x27	ss	x12
x28	ss	x12
x29	ss	x12
x33	ss	x12
x34	ss	x12
x10	ss	x13
x11	ss	x13
x12	ss	x13
x13	ss	x13
x21	ss	x13
x22	ss	x13
x24	ss	x13
x25	ss	x13
x29	ss	x13
x30	ss	x13
x32	ss	x13
x33	ss	x13
x34	ss	x13
x6	ss	x14
x8	ss	x14
x12	ss	x14
x14	ss	x14
x15	ss	x14
x16	ss	x14
x29	ss	x14
x6	ss	x15
x7	ss	x15
x8	ss	x15
x9	ss	x15
x14	ss	x15
x15	ss	x15
x16	ss	x15
x21	ss	x15
x22	ss	x15
x27	ss	x15
x30	ss	x15
x32	ss	x15
x7	ss	x16
x8	ss	x16
x9	ss	x16
x15	ss	x16
x16	ss	x16
x17	ss	x16
x19	ss	x16
x22	ss	x16
x27	ss	x16
x28	ss	x16
x30	ss	x16
x31	ss	x16
x32	ss	x16
x7	ss	x17
x8	ss	x17
x9	ss	x17
x15	ss	x17
x16	ss	x17
x17	ss	x17
x18	ss	x17
x19	ss	x17
x20	ss	x17
x30	ss	x17
x31	ss	x17
x32	ss	x17
x7	ss	x18
x9	ss	x18
x17	ss	x18
x18	ss	x18
x19	ss	x18
x20	ss	x18
x30	ss	x18
x31	ss	x18
x32	ss	x18
x7	ss	x19
x8	ss	x19
x9	ss	x19
x15	ss	x19
x16	ss	x19
x17	ss	x19
x18	ss	x19
x19	ss	x19
x20	ss	x19
x30	ss	x19
x31	ss	x19
x32	ss	x19
x7	ss	x20
x9	ss	x20
x17	ss	x20
x18	ss	x20
x19	ss	x20
x20	ss	x20
x30	ss	x20
x31	ss	x20
x32	ss	x20
x2	ss	x21
x7	ss	x21
x8	ss	x21
x9	ss	x21
x11	ss	x21
x13	ss	x21
x15	ss	x21
x21	ss	x21
x22	ss	x21
x23	ss	x21
x25	ss	x21
x30	ss	x21
x32	ss	x21
x11	ss	x22
x13	ss	x22
x15	ss	x22
x16	ss	x22
x21	ss	x22
x22	ss	x22
x24	ss	x22
x27	ss	x22
x30	ss	x22
x32	ss	x22
x2	ss	x23
x10	ss	x23
x11	ss	x23
x12	ss	x23
x13	ss	x23
x21	ss	x23
x22	ss	x23
x23	ss	x23
x24	ss	x23
x25	ss	x23
x26	ss	x23
x27	ss	x23
x28	ss	x23
x29	ss	x23
x33	ss	x23
x34	ss	x23
x10	ss	x24
x11	ss	x24
x12	ss	x24
x13	ss	x24
x22	ss	x24
x23	ss	x24
x24	ss	x24
x25	ss	x24
x26	ss	x24
x29	ss	x24
x33	ss	x24
x34	ss	x24
x2	ss	x25
x10	ss	x25
x11	ss	x25
x12	ss	x25
x13	ss	x25
x21	ss	x25
x22	ss	x25
x23	ss	x25
x24	ss	x25
x25	ss	x25
x26	ss	x25
x27	ss	x25
x28	ss	x25
x29	ss	x25
x33	ss	x25
x34	ss	x25
x1	ss	x26
x11	ss	x26
x13	ss	x26
x22	ss	x26
x23	ss	x26
x24	ss	x26
x25	ss	x26
x26	ss	x26
x8	ss	x27
x10	ss	x27
x12	ss	x27
x15	ss	x27
x16	ss	x27
x22	ss	x27
x23	ss	x27
x25	ss	x27
x27	ss	x27
x28	ss	x27
x29	ss	x27
x30	ss	x27
x31	ss	x27
x32	ss	x27
x8	ss	x28
x10	ss	x28
x12	ss	x28
x13	ss	x28
x16	ss	x28
x23	ss	x28
x24	ss	x28
x25	ss	x28
x27	ss	x28
x28	ss	x28
x29	ss	x28
x33	ss	x28
x34	ss	x28
x6	ss	x29
x10	ss	x29
x12	ss	x29
x13	ss	x29
x14	ss	x29
x23	ss	x29
x24	ss	x29
x25	ss	x29
x27	ss	x29
x28	ss	x29
x29	ss	x29
x33	ss	x29
x34	ss	x29
x7	ss	x30
x8	ss	x30
x9	ss	x30
x11	ss	x30
x13	ss	x30
x15	ss	x30
x16	ss	x30
x17	ss	x30
x18	ss	x30
x19	ss	x30
x20	ss	x30
x22	ss	x30
x27	ss	x30
x30	ss	x30
x31	ss	x30
x32	ss	x30
x7	ss	x31
x8	ss	x31
x9	ss	x31
x15	ss	x31
x16	ss	x31
x17	ss	x31
x18	ss	x31
x19	ss	x31
x20	ss	x31
x27	ss	x31
x30	ss	x31
x31	ss	x31
x32	ss	x31
x7	ss	x32
x8	ss	x32
x9	ss	x32
x11	ss	x32
x13	ss	x32
x15	ss	x32
x16	ss	x32
x17	ss	x32
x18	ss	x32
x19	ss	x32
x20	ss	x32
x22	ss	x32
x27	ss	x32
x30	ss	x32
x31	ss	x32
x32	ss	x32
x3	ss	x33
x10	ss	x33
x12	ss	x33
x13	ss	x33
x24	ss	x33
x25	ss	x33
x29	ss	x33
x33	ss	x33
x34	ss	x33
x4	ss	x34
x10	ss	x34
x12	ss	x34
x13	ss	x34
x24	ss	x34
x25	ss	x34
x29	ss	x34
x33	ss	x34
x34	ss	x34
x5	os	y1
x4	os	y2
x3	os	y3
x2	os	y4
x1	os	y5
x29	os	y6
x27	os	y7
x21	os	y8
x15	os	y9
x13	os	y10
x30	os	y11
x32	os	y12
x11	os	y13
