# Supplementary material for: Parameter identifiability analysis and visualization in large-scale kinetic models of biosystems
Source: BMC Syst Biol. 2017 May 5;11:54. doi: 10.1186/s12918-017-0428-y (PMC5420165; doi:10.1186/s12918-017-0428-y)
Supplement: Supplementary file 1 — VisId toolbox. This compressed folder contains the VisId MATLAB toolbox. (ZIP 1030 KB) [file 12918_2017_428_MOESM1_ESM.zip › visid-master/case_studies/B4/cytoscape/network_node_table.txt]

name	type
x1	state
x2	state
x3	state
x4	state
x5	state
x6	state
x7	state
x8	state
x9	state
x10	state
x11	state
x12	state
x13	state
x14	state
x15	state
x16	state
x17	state
x18	state
x19	state
x20	state
x21	state
x22	state
x23	state
x24	state
x25	state
x26	state
x27	state
x28	state
x29	state
x30	state
x31	state
x32	state
x33	state
x34	state
x35	state
par1	non-id param
par2	non-id param
par3	id param
par4	non-id param
par5	non-id param
par6	id param
par7	non-id param
par8	non-id param
par9	non-id param
par10	non-id param
par11	non-id param
par12	non-id param
par13	non-id param
par14	non-id param
par15	id param
par16	non-id param
par17	non-id param
par18	non-id param
par19	non-id param
par20	non-id param
par21	non-id param
par22	id param
par23	id param
par24	non-id param
par25	non-id param
par26	non-id param
par27	non-id param
par28	non-id param
par29	id param
par30	non-id param
par31	non-id param
par32	non-id param
par33	non-id param
par34	non-id param
par35	non-id param
par36	non-id param
par37	non-id param
par38	non-id param
par39	non-id param
par40	non-id param
par41	non-id param
par42	non-id param
par43	non-id param
par44	non-id param
par45	non-id param
par46	non-id param
par47	non-id param
par48	non-id param
par49	non-id param
par50	non-id param
par51	non-id param
par52	id param
par53	non-id param
par54	non-id param
par55	non-id param
par56	non-id param
par57	non-id param
par58	non-id param
par59	id param
par60	non-id param
par61	non-id param
par62	non-id param
par63	non-id param
par64	non-id param
par65	non-id param
par66	non-id param
par67	non-id param
par68	non-id param
par69	id param
par70	non-id param
par71	non-id param
par72	non-id param
par73	non-id param
par74	non-id param
par75	non-id param
par76	non-id param
par77	non-id param
par78	non-id param
par79	non-id param
par80	non-id param
par81	non-id param
par82	non-id param
par83	non-id param
par84	non-id param
par85	non-id param
par86	non-id param
par87	non-id param
par88	non-id param
par89	non-id param
par90	non-id param
par91	non-id param
par92	non-id param
par93	non-id param
par94	non-id param
par95	id param
par96	non-id param
par97	non-id param
par98	non-id param
par99	non-id param
par100	non-id param
par101	non-id param
par102	non-id param
par103	non-id param
par104	non-id param
par105	non-id param
par106	non-id param
par107	non-id param
par108	non-id param
par109	non-id param
par110	id param
par111	id param
par112	non-id param
par113	non-id param
par114	id param
par115	non-id param
par116	non-id param
par117	non-id param
y1	obs
y2	obs
y3	obs
y4	obs
y5	obs
y6	obs
y7	obs
y8	obs
y9	obs
y10	obs
y11	obs
y12	obs
y13	obs
