# Supplementary material for: Parameter identifiability analysis and visualization in large-scale kinetic models of biosystems
Source: BMC Syst Biol. 2017 May 5;11:54. doi: 10.1186/s12918-017-0428-y (PMC5420165; doi:10.1186/s12918-017-0428-y)
Supplement: Supplementary file 1 — VisId toolbox. This compressed folder contains the VisId MATLAB toolbox. (ZIP 1030 KB) [file 12918_2017_428_MOESM1_ESM.zip › visid-master/case_studies/B4/cytoscape/pairs_HCI_pairwise.sif]

par2	pp	par3
par2	pp	par4
par2	pp	par5
par2	pp	par7
par2	pp	par8
par3	pp	par4
par3	pp	par5
par3	pp	par7
par3	pp	par8
par4	pp	par5
par4	pp	par7
par4	pp	par8
par5	pp	par7
par5	pp	par8
par7	pp	par8
par9	pp	par10
par9	pp	par11
par9	pp	par12
par10	pp	par11
par10	pp	par12
par11	pp	par12
par13	pp	par15
par14	pp	par16
par17	pp	par18
par17	pp	par19
par17	pp	par94
par17	pp	par96
par18	pp	par19
par18	pp	par94
par18	pp	par96
par19	pp	par94
par19	pp	par96
par20	pp	par93
par23	pp	par24
par23	pp	par25
par24	pp	par25
par26	pp	par27
par26	pp	par28
par26	pp	par29
par26	pp	par30
par26	pp	par31
par27	pp	par28
par27	pp	par29
par27	pp	par30
par27	pp	par31
par28	pp	par29
par28	pp	par30
par28	pp	par31
par29	pp	par30
par29	pp	par31
par30	pp	par31
par33	pp	par34
par33	pp	par35
par34	pp	par35
par36	pp	par37
par36	pp	par38
par36	pp	par39
par36	pp	par40
par36	pp	par41
par36	pp	par42
par37	pp	par38
par37	pp	par39
par37	pp	par40
par37	pp	par41
par37	pp	par42
par38	pp	par39
par38	pp	par40
par38	pp	par41
par38	pp	par42
par39	pp	par40
par39	pp	par41
par39	pp	par42
par40	pp	par41
par40	pp	par42
par41	pp	par42
par43	pp	par45
par43	pp	par47
par43	pp	par48
par43	pp	par49
par44	pp	par45
par44	pp	par47
par44	pp	par48
par44	pp	par49
par44	pp	par50
par44	pp	par107
par44	pp	par108
par45	pp	par47
par45	pp	par48
par45	pp	par49
par45	pp	par107
par45	pp	par108
par46	pp	par50
par47	pp	par48
par47	pp	par49
par47	pp	par50
par47	pp	par107
par47	pp	par108
par48	pp	par49
par48	pp	par50
par48	pp	par107
par48	pp	par108
par49	pp	par50
par49	pp	par107
par49	pp	par108
par50	pp	par107
par50	pp	par108
par51	pp	par53
par51	pp	par54
par51	pp	par55
par51	pp	par56
par51	pp	par57
par51	pp	par89
par51	pp	par90
par51	pp	par91
par53	pp	par54
par53	pp	par55
par53	pp	par56
par53	pp	par57
par53	pp	par89
par53	pp	par90
par53	pp	par91
par54	pp	par55
par54	pp	par56
par54	pp	par57
par54	pp	par58
par54	pp	par89
par54	pp	par90
par54	pp	par91
par55	pp	par56
par55	pp	par57
par55	pp	par89
par55	pp	par90
par55	pp	par91
par56	pp	par57
par56	pp	par58
par56	pp	par89
par56	pp	par90
par56	pp	par91
par57	pp	par89
par57	pp	par90
par57	pp	par91
par58	pp	par89
par59	pp	par62
par59	pp	par63
par59	pp	par64
par62	pp	par63
par62	pp	par64
par63	pp	par64
par65	pp	par66
par65	pp	par67
par65	pp	par68
par66	pp	par67
par66	pp	par68
par67	pp	par68
par71	pp	par72
par71	pp	par73
par71	pp	par74
par72	pp	par73
par72	pp	par74
par73	pp	par74
par75	pp	par76
par75	pp	par77
par75	pp	par78
par75	pp	par79
par75	pp	par81
par75	pp	par82
par75	pp	par83
par75	pp	par84
par76	pp	par77
par76	pp	par78
par76	pp	par79
par76	pp	par81
par76	pp	par82
par76	pp	par83
par76	pp	par84
par77	pp	par78
par77	pp	par79
par77	pp	par81
par77	pp	par82
par77	pp	par83
par77	pp	par84
par78	pp	par79
par78	pp	par81
par78	pp	par82
par78	pp	par83
par78	pp	par84
par79	pp	par81
par79	pp	par82
par79	pp	par83
par79	pp	par84
par81	pp	par82
par81	pp	par83
par81	pp	par84
par82	pp	par83
par82	pp	par84
par83	pp	par84
par85	pp	par86
par85	pp	par87
par85	pp	par88
par86	pp	par87
par86	pp	par88
par87	pp	par88
par89	pp	par90
par89	pp	par91
par90	pp	par91
par94	pp	par96
par97	pp	par98
par99	pp	par100
par99	pp	par101
par99	pp	par102
par99	pp	par103
par100	pp	par101
par100	pp	par102
par100	pp	par103
par101	pp	par102
par101	pp	par103
par102	pp	par103
par104	pp	par105
par107	pp	par108
par109	pp	par110
par111	pp	par112
par113	pp	par114
par115	pp	par116
par115	pp	par117
par116	pp	par117
