# Supplementary material for: Parameter identifiability analysis and visualization in large-scale kinetic models of biosystems
Source: BMC Syst Biol. 2017 May 5;11:54. doi: 10.1186/s12918-017-0428-y (PMC5420165; doi:10.1186/s12918-017-0428-y)
Supplement: Supplementary file 1 — VisId toolbox. This compressed folder contains the VisId MATLAB toolbox. (ZIP 1030 KB) [file 12918_2017_428_MOESM1_ESM.zip › visid-master/case_studies/B4/cytoscape/pairs_HCI_pairwise_edgeTable.txt]

edgename	CI
par2 (pp) par3	41.2828
par2 (pp) par4	51.8481
par2 (pp) par5	65.0458
par2 (pp) par7	105.039
par2 (pp) par8	86.5236
par3 (pp) par4	23.1821
par3 (pp) par5	26.0311
par3 (pp) par7	61.7803
par3 (pp) par8	28.3233
par4 (pp) par5	173.591
par4 (pp) par7	36.662
par4 (pp) par8	127.009
par5 (pp) par7	44.7667
par5 (pp) par8	218.428
par7 (pp) par8	51.1305
par9 (pp) par10	45.6413
par9 (pp) par11	184.883
par9 (pp) par12	48.6624
par10 (pp) par11	36.7102
par10 (pp) par12	734.888
par11 (pp) par12	38.6363
par13 (pp) par15	53.2501
par14 (pp) par16	1245.82
par17 (pp) par18	26.3741
par17 (pp) par19	31.2494
par17 (pp) par94	23.6591
par17 (pp) par96	26.4268
par18 (pp) par19	166.391
par18 (pp) par94	228.196
par18 (pp) par96	6457.43
par19 (pp) par94	96.2594
par19 (pp) par96	168.238
par20 (pp) par93	6254.18
par23 (pp) par24	69.6667
par23 (pp) par25	437.288
par24 (pp) par25	82.8019
par26 (pp) par27	334.332
par26 (pp) par28	382.417
par26 (pp) par29	445.595
par26 (pp) par30	1142.09
par26 (pp) par31	1457.99
par27 (pp) par28	2220.1
par27 (pp) par29	1338.18
par27 (pp) par30	472.595
par27 (pp) par31	274.056
par28 (pp) par29	2294.73
par28 (pp) par30	573.789
par28 (pp) par31	307.087
par29 (pp) par30	730.091
par29 (pp) par31	344.266
par30 (pp) par31	649.673
par33 (pp) par34	50.2057
par33 (pp) par35	1079.34
par34 (pp) par35	51.654
par36 (pp) par37	93.9785
par36 (pp) par38	109.544
par36 (pp) par39	28.9691
par36 (pp) par40	110.06
par36 (pp) par41	250.719
par36 (pp) par42	259.116
par37 (pp) par38	652.143
par37 (pp) par39	41.863
par37 (pp) par40	641.325
par37 (pp) par41	70.0671
par37 (pp) par42	69.5006
par38 (pp) par39	39.3811
par38 (pp) par40	2890.82
par38 (pp) par41	78.4986
par38 (pp) par42	77.7571
par39 (pp) par40	39.2991
par39 (pp) par41	26.303
par39 (pp) par42	26.1698
par40 (pp) par41	78.4391
par40 (pp) par42	77.8389
par41 (pp) par42	1153.84
par43 (pp) par45	32.3763
par43 (pp) par47	28.5167
par43 (pp) par48	28.5167
par43 (pp) par49	28.3658
par44 (pp) par45	36.6289
par44 (pp) par47	44.6618
par44 (pp) par48	44.6618
par44 (pp) par49	44.7903
par44 (pp) par50	37.7518
par44 (pp) par107	91.1884
par44 (pp) par108	2948.42
par45 (pp) par47	178.683
par45 (pp) par48	178.683
par45 (pp) par49	189.592
par45 (pp) par107	26.187
par45 (pp) par108	36.9442
par46 (pp) par50	20.0931
par47 (pp) par48	3.34652e+15
par47 (pp) par49	1180.77
par47 (pp) par50	20.4778
par47 (pp) par107	29.9852
par47 (pp) par108	45.1631
par48 (pp) par49	1180.77
par48 (pp) par50	20.4778
par48 (pp) par107	29.9852
par48 (pp) par108	45.1631
par49 (pp) par50	20.5235
par49 (pp) par107	30.0556
par49 (pp) par108	45.2844
par50 (pp) par107	64.3299
par50 (pp) par108	37.3891
par51 (pp) par53	119.322
par51 (pp) par54	26.4675
par51 (pp) par55	167.811
par51 (pp) par56	55.1377
par51 (pp) par57	167.811
par51 (pp) par89	35.2012
par51 (pp) par90	159.151
par51 (pp) par91	253
par53 (pp) par54	21.9219
par53 (pp) par55	199.227
par53 (pp) par56	38.476
par53 (pp) par57	199.227
par53 (pp) par89	27.3755
par53 (pp) par90	116.649
par53 (pp) par91	88.053
par54 (pp) par55	22.9363
par54 (pp) par56	50.8439
par54 (pp) par57	22.9363
par54 (pp) par58	65.5732
par54 (pp) par89	92.8965
par54 (pp) par90	23.7361
par54 (pp) par91	27.5668
par55 (pp) par56	41.6634
par55 (pp) par57	1.18515e+16
par55 (pp) par89	29.3958
par55 (pp) par90	247.31
par55 (pp) par91	125.621
par56 (pp) par57	41.6634
par56 (pp) par58	28.6458
par56 (pp) par89	90.1488
par56 (pp) par90	43.843
par56 (pp) par91	59.1383
par57 (pp) par89	29.3958
par57 (pp) par90	247.31
par57 (pp) par91	125.621
par58 (pp) par89	39.4021
par59 (pp) par62	296.027
par59 (pp) par63	358.286
par59 (pp) par64	77.592
par62 (pp) par63	241.305
par62 (pp) par64	80.6069
par63 (pp) par64	64.505
par65 (pp) par66	77.7523
par65 (pp) par67	70.6639
par65 (pp) par68	42.9923
par66 (pp) par67	37.2279
par66 (pp) par68	27.7453
par67 (pp) par68	108.547
par71 (pp) par72	808.772
par71 (pp) par73	410.299
par71 (pp) par74	2489.3
par72 (pp) par73	819.577
par72 (pp) par74	629.593
par73 (pp) par74	356.622
par75 (pp) par76	50.9189
par75 (pp) par77	52.008
par75 (pp) par78	53.449
par75 (pp) par79	31.1463
par75 (pp) par81	47.7979
par75 (pp) par82	48.9286
par75 (pp) par83	31.2149
par75 (pp) par84	34.9249
par76 (pp) par77	2422.63
par76 (pp) par78	1043.51
par76 (pp) par79	79.3738
par76 (pp) par81	779.111
par76 (pp) par82	1251.29
par76 (pp) par83	80.2926
par76 (pp) par84	111.096
par77 (pp) par78	1727.64
par77 (pp) par79	76.934
par77 (pp) par81	589.65
par77 (pp) par82	825.681
par77 (pp) par83	77.7625
par77 (pp) par84	106.259
par78 (pp) par79	73.772
par78 (pp) par81	450.205
par78 (pp) par82	573.574
par78 (pp) par83	74.5914
par78 (pp) par84	100.572
par79 (pp) par81	88.1097
par79 (pp) par82	84.6308
par79 (pp) par83	1231.03
par79 (pp) par84	257.122
par81 (pp) par82	2060.72
par81 (pp) par83	89.3784
par81 (pp) par84	129.487
par82 (pp) par83	85.7411
par82 (pp) par84	121.897
par83 (pp) par84	281.975
par85 (pp) par86	187.454
par85 (pp) par87	187.854
par85 (pp) par88	936.994
par86 (pp) par87	1135.43
par86 (pp) par88	227.166
par87 (pp) par88	222.26
par89 (pp) par90	31.1315
par89 (pp) par91	37.9042
par90 (pp) par91	168.107
par94 (pp) par96	224.69
par97 (pp) par98	753.19
par99 (pp) par100	53.4185
par99 (pp) par101	68.6242
par99 (pp) par102	804.782
par99 (pp) par103	56.7741
par100 (pp) par101	240.406
par100 (pp) par102	51.3184
par100 (pp) par103	879.571
par101 (pp) par102	65.2428
par101 (pp) par103	323.914
par102 (pp) par103	54.363
par104 (pp) par105	103.929
par107 (pp) par108	89.1392
par109 (pp) par110	79.7204
par111 (pp) par112	35.5168
par113 (pp) par114	135.721
par115 (pp) par116	291.638
par115 (pp) par117	399.406
par116 (pp) par117	1024.3
