# Supplementary material for: Parameter identifiability analysis and visualization in large-scale kinetic models of biosystems
Source: BMC Syst Biol. 2017 May 5;11:54. doi: 10.1186/s12918-017-0428-y (PMC5420165; doi:10.1186/s12918-017-0428-y)
Supplement: Supplementary file 1 — VisId toolbox. This compressed folder contains the VisId MATLAB toolbox. (ZIP 1030 KB) [file 12918_2017_428_MOESM1_ESM.zip › visid-master/case_studies/B4/cytoscape/upto3_HCI_2_3.sif]

par1	pp3	par2
par1	pp3	par6
par2	pp3	par6
par1	pp3	par3
par1	pp3	par6
par3	pp3	par6
par1	pp3	par4
par1	pp3	par6
par4	pp3	par6
par1	pp3	par5
par1	pp3	par6
par5	pp3	par6
par1	pp3	par6
par1	pp3	par7
par6	pp3	par7
par1	pp3	par6
par1	pp3	par8
par6	pp3	par8
par1	pp3	par44
par1	pp3	par70
par44	pp3	par70
par1	pp3	par45
par1	pp3	par70
par45	pp3	par70
par1	pp3	par46
par1	pp3	par69
par46	pp3	par69
par1	pp3	par47
par1	pp3	par70
par47	pp3	par70
par1	pp3	par48
par1	pp3	par70
par48	pp3	par70
par1	pp3	par49
par1	pp3	par70
par49	pp3	par70
par1	pp3	par50
par1	pp3	par69
par50	pp3	par69
par1	pp3	par50
par1	pp3	par70
par50	pp3	par70
par1	pp3	par58
par1	pp3	par91
par58	pp3	par91
par1	pp3	par70
par1	pp3	par107
par70	pp3	par107
par1	pp3	par70
par1	pp3	par108
par70	pp3	par108
par2	pp3	par44
par2	pp3	par70
par44	pp3	par70
par2	pp3	par46
par2	pp3	par69
par46	pp3	par69
par2	pp3	par46
par2	pp3	par70
par46	pp3	par70
par2	pp3	par47
par2	pp3	par70
par47	pp3	par70
par2	pp3	par48
par2	pp3	par70
par48	pp3	par70
par2	pp3	par49
par2	pp3	par70
par49	pp3	par70
par2	pp3	par50
par2	pp3	par70
par50	pp3	par70
par2	pp3	par58
par2	pp3	par91
par58	pp3	par91
par2	pp3	par70
par2	pp3	par107
par70	pp3	par107
par2	pp3	par70
par2	pp3	par108
par70	pp3	par108
par3	pp3	par44
par3	pp3	par70
par44	pp3	par70
par3	pp3	par46
par3	pp3	par69
par46	pp3	par69
par3	pp3	par46
par3	pp3	par70
par46	pp3	par70
par3	pp3	par47
par3	pp3	par70
par47	pp3	par70
par3	pp3	par48
par3	pp3	par70
par48	pp3	par70
par3	pp3	par49
par3	pp3	par70
par49	pp3	par70
par3	pp3	par50
par3	pp3	par70
par50	pp3	par70
par3	pp3	par58
par3	pp3	par91
par58	pp3	par91
par3	pp3	par70
par3	pp3	par107
par70	pp3	par107
par3	pp3	par70
par3	pp3	par108
par70	pp3	par108
par4	pp3	par44
par4	pp3	par70
par44	pp3	par70
par4	pp3	par46
par4	pp3	par69
par46	pp3	par69
par4	pp3	par47
par4	pp3	par70
par47	pp3	par70
par4	pp3	par48
par4	pp3	par70
par48	pp3	par70
par4	pp3	par49
par4	pp3	par70
par49	pp3	par70
par4	pp3	par50
par4	pp3	par70
par50	pp3	par70
par4	pp3	par58
par4	pp3	par91
par58	pp3	par91
par4	pp3	par70
par4	pp3	par107
par70	pp3	par107
par4	pp3	par70
par4	pp3	par108
par70	pp3	par108
par5	pp3	par44
par5	pp3	par70
par44	pp3	par70
par5	pp3	par46
par5	pp3	par69
par46	pp3	par69
par5	pp3	par47
par5	pp3	par70
par47	pp3	par70
par5	pp3	par48
par5	pp3	par70
par48	pp3	par70
par5	pp3	par49
par5	pp3	par70
par49	pp3	par70
par5	pp3	par50
par5	pp3	par70
par50	pp3	par70
par5	pp3	par58
par5	pp3	par91
par58	pp3	par91
par5	pp3	par70
par5	pp3	par107
par70	pp3	par107
par5	pp3	par70
par5	pp3	par108
par70	pp3	par108
par6	pp3	par44
par6	pp3	par70
par44	pp3	par70
par6	pp3	par45
par6	pp3	par70
par45	pp3	par70
par6	pp3	par46
par6	pp3	par69
par46	pp3	par69
par6	pp3	par47
par6	pp3	par70
par47	pp3	par70
par6	pp3	par48
par6	pp3	par70
par48	pp3	par70
par6	pp3	par49
par6	pp3	par70
par49	pp3	par70
par6	pp3	par50
par6	pp3	par69
par50	pp3	par69
par6	pp3	par50
par6	pp3	par70
par50	pp3	par70
par6	pp3	par58
par6	pp3	par91
par58	pp3	par91
par6	pp3	par69
par6	pp3	par107
par69	pp3	par107
par6	pp3	par70
par6	pp3	par107
par70	pp3	par107
par6	pp3	par70
par6	pp3	par108
par70	pp3	par108
par7	pp3	par44
par7	pp3	par70
par44	pp3	par70
par7	pp3	par46
par7	pp3	par69
par46	pp3	par69
par7	pp3	par46
par7	pp3	par70
par46	pp3	par70
par7	pp3	par47
par7	pp3	par70
par47	pp3	par70
par7	pp3	par48
par7	pp3	par70
par48	pp3	par70
par7	pp3	par49
par7	pp3	par70
par49	pp3	par70
par7	pp3	par50
par7	pp3	par70
par50	pp3	par70
par7	pp3	par58
par7	pp3	par91
par58	pp3	par91
par7	pp3	par70
par7	pp3	par107
par70	pp3	par107
par7	pp3	par70
par7	pp3	par108
par70	pp3	par108
par8	pp3	par44
par8	pp3	par70
par44	pp3	par70
par8	pp3	par46
par8	pp3	par69
par46	pp3	par69
par8	pp3	par47
par8	pp3	par70
par47	pp3	par70
par8	pp3	par48
par8	pp3	par70
par48	pp3	par70
par8	pp3	par49
par8	pp3	par70
par49	pp3	par70
par8	pp3	par50
par8	pp3	par70
par50	pp3	par70
par8	pp3	par58
par8	pp3	par91
par58	pp3	par91
par8	pp3	par70
par8	pp3	par107
par70	pp3	par107
par8	pp3	par70
par8	pp3	par108
par70	pp3	par108
par9	pp3	par17
par9	pp3	par113
par17	pp3	par113
par9	pp3	par17
par9	pp3	par114
par17	pp3	par114
par9	pp3	par18
par9	pp3	par113
par18	pp3	par113
par9	pp3	par18
par9	pp3	par114
par18	pp3	par114
par9	pp3	par19
par9	pp3	par113
par19	pp3	par113
par9	pp3	par19
par9	pp3	par114
par19	pp3	par114
par9	pp3	par32
par9	pp3	par33
par32	pp3	par33
par9	pp3	par32
par9	pp3	par34
par32	pp3	par34
par9	pp3	par32
par9	pp3	par35
par32	pp3	par35
par9	pp3	par43
par9	pp3	par44
par43	pp3	par44
par9	pp3	par43
par9	pp3	par108
par43	pp3	par108
par9	pp3	par45
par9	pp3	par50
par45	pp3	par50
par9	pp3	par51
par9	pp3	par58
par51	pp3	par58
par9	pp3	par58
par9	pp3	par91
par58	pp3	par91
par9	pp3	par69
par9	pp3	par70
par69	pp3	par70
par9	pp3	par94
par9	pp3	par113
par94	pp3	par113
par9	pp3	par94
par9	pp3	par114
par94	pp3	par114
par9	pp3	par96
par9	pp3	par113
par96	pp3	par113
par9	pp3	par96
par9	pp3	par114
par96	pp3	par114
par10	pp3	par17
par10	pp3	par113
par17	pp3	par113
par10	pp3	par17
par10	pp3	par114
par17	pp3	par114
par10	pp3	par18
par10	pp3	par113
par18	pp3	par113
par10	pp3	par18
par10	pp3	par114
par18	pp3	par114
par10	pp3	par19
par10	pp3	par113
par19	pp3	par113
par10	pp3	par19
par10	pp3	par114
par19	pp3	par114
par10	pp3	par32
par10	pp3	par33
par32	pp3	par33
par10	pp3	par32
par10	pp3	par34
par32	pp3	par34
par10	pp3	par32
par10	pp3	par35
par32	pp3	par35
par10	pp3	par43
par10	pp3	par44
par43	pp3	par44
par10	pp3	par43
par10	pp3	par108
par43	pp3	par108
par10	pp3	par45
par10	pp3	par50
par45	pp3	par50
par10	pp3	par51
par10	pp3	par58
par51	pp3	par58
par10	pp3	par58
par10	pp3	par91
par58	pp3	par91
par10	pp3	par69
par10	pp3	par70
par69	pp3	par70
par10	pp3	par94
par10	pp3	par113
par94	pp3	par113
par10	pp3	par94
par10	pp3	par114
par94	pp3	par114
par10	pp3	par96
par10	pp3	par113
par96	pp3	par113
par10	pp3	par96
par10	pp3	par114
par96	pp3	par114
par11	pp3	par17
par11	pp3	par113
par17	pp3	par113
par11	pp3	par17
par11	pp3	par114
par17	pp3	par114
par11	pp3	par18
par11	pp3	par113
par18	pp3	par113
par11	pp3	par18
par11	pp3	par114
par18	pp3	par114
par11	pp3	par19
par11	pp3	par113
par19	pp3	par113
par11	pp3	par19
par11	pp3	par114
par19	pp3	par114
par11	pp3	par32
par11	pp3	par33
par32	pp3	par33
par11	pp3	par32
par11	pp3	par34
par32	pp3	par34
par11	pp3	par32
par11	pp3	par35
par32	pp3	par35
par11	pp3	par43
par11	pp3	par44
par43	pp3	par44
par11	pp3	par43
par11	pp3	par108
par43	pp3	par108
par11	pp3	par45
par11	pp3	par50
par45	pp3	par50
par11	pp3	par51
par11	pp3	par58
par51	pp3	par58
par11	pp3	par58
par11	pp3	par90
par58	pp3	par90
par11	pp3	par58
par11	pp3	par91
par58	pp3	par91
par11	pp3	par69
par11	pp3	par70
par69	pp3	par70
par11	pp3	par94
par11	pp3	par113
par94	pp3	par113
par11	pp3	par94
par11	pp3	par114
par94	pp3	par114
par11	pp3	par96
par11	pp3	par113
par96	pp3	par113
par11	pp3	par96
par11	pp3	par114
par96	pp3	par114
par12	pp3	par17
par12	pp3	par113
par17	pp3	par113
par12	pp3	par17
par12	pp3	par114
par17	pp3	par114
par12	pp3	par18
par12	pp3	par113
par18	pp3	par113
par12	pp3	par18
par12	pp3	par114
par18	pp3	par114
par12	pp3	par19
par12	pp3	par113
par19	pp3	par113
par12	pp3	par19
par12	pp3	par114
par19	pp3	par114
par12	pp3	par32
par12	pp3	par33
par32	pp3	par33
par12	pp3	par32
par12	pp3	par34
par32	pp3	par34
par12	pp3	par32
par12	pp3	par35
par32	pp3	par35
par12	pp3	par43
par12	pp3	par44
par43	pp3	par44
par12	pp3	par43
par12	pp3	par108
par43	pp3	par108
par12	pp3	par45
par12	pp3	par50
par45	pp3	par50
par12	pp3	par51
par12	pp3	par58
par51	pp3	par58
par12	pp3	par58
par12	pp3	par91
par58	pp3	par91
par12	pp3	par69
par12	pp3	par70
par69	pp3	par70
par12	pp3	par94
par12	pp3	par113
par94	pp3	par113
par12	pp3	par94
par12	pp3	par114
par94	pp3	par114
par12	pp3	par96
par12	pp3	par113
par96	pp3	par113
par12	pp3	par96
par12	pp3	par114
par96	pp3	par114
par13	pp3	par14
par13	pp3	par52
par14	pp3	par52
par13	pp3	par14
par13	pp3	par95
par14	pp3	par95
par13	pp3	par16
par13	pp3	par52
par16	pp3	par52
par13	pp3	par16
par13	pp3	par95
par16	pp3	par95
par13	pp3	par32
par13	pp3	par33
par32	pp3	par33
par13	pp3	par32
par13	pp3	par35
par32	pp3	par35
par13	pp3	par43
par13	pp3	par44
par43	pp3	par44
par13	pp3	par43
par13	pp3	par108
par43	pp3	par108
par13	pp3	par45
par13	pp3	par50
par45	pp3	par50
par13	pp3	par69
par13	pp3	par70
par69	pp3	par70
par14	pp3	par15
par14	pp3	par95
par15	pp3	par95
par14	pp3	par32
par14	pp3	par33
par32	pp3	par33
par14	pp3	par32
par14	pp3	par35
par32	pp3	par35
par14	pp3	par45
par14	pp3	par50
par45	pp3	par50
par14	pp3	par69
par14	pp3	par70
par69	pp3	par70
par15	pp3	par16
par15	pp3	par95
par16	pp3	par95
par15	pp3	par32
par15	pp3	par33
par32	pp3	par33
par15	pp3	par32
par15	pp3	par35
par32	pp3	par35
par15	pp3	par43
par15	pp3	par44
par43	pp3	par44
par15	pp3	par43
par15	pp3	par108
par43	pp3	par108
par15	pp3	par45
par15	pp3	par50
par45	pp3	par50
par15	pp3	par69
par15	pp3	par70
par69	pp3	par70
par16	pp3	par32
par16	pp3	par33
par32	pp3	par33
par16	pp3	par32
par16	pp3	par35
par32	pp3	par35
par16	pp3	par45
par16	pp3	par50
par45	pp3	par50
par16	pp3	par69
par16	pp3	par70
par69	pp3	par70
par17	pp3	par20
par17	pp3	par21
par20	pp3	par21
par17	pp3	par20
par17	pp3	par52
par20	pp3	par52
par17	pp3	par20
par17	pp3	par95
par20	pp3	par95
par17	pp3	par21
par17	pp3	par93
par21	pp3	par93
par17	pp3	par21
par17	pp3	par95
par21	pp3	par95
par17	pp3	par32
par17	pp3	par33
par32	pp3	par33
par17	pp3	par32
par17	pp3	par34
par32	pp3	par34
par17	pp3	par32
par17	pp3	par35
par32	pp3	par35
par17	pp3	par43
par17	pp3	par44
par43	pp3	par44
par17	pp3	par43
par17	pp3	par108
par43	pp3	par108
par17	pp3	par45
par17	pp3	par50
par45	pp3	par50
par17	pp3	par52
par17	pp3	par93
par52	pp3	par93
par17	pp3	par69
par17	pp3	par70
par69	pp3	par70
par17	pp3	par76
par17	pp3	par85
par76	pp3	par85
par17	pp3	par76
par17	pp3	par86
par76	pp3	par86
par17	pp3	par76
par17	pp3	par87
par76	pp3	par87
par17	pp3	par76
par17	pp3	par88
par76	pp3	par88
par17	pp3	par77
par17	pp3	par85
par77	pp3	par85
par17	pp3	par77
par17	pp3	par86
par77	pp3	par86
par17	pp3	par77
par17	pp3	par87
par77	pp3	par87
par17	pp3	par77
par17	pp3	par88
par77	pp3	par88
par17	pp3	par78
par17	pp3	par85
par78	pp3	par85
par17	pp3	par78
par17	pp3	par86
par78	pp3	par86
par17	pp3	par78
par17	pp3	par87
par78	pp3	par87
par17	pp3	par78
par17	pp3	par88
par78	pp3	par88
par17	pp3	par79
par17	pp3	par85
par79	pp3	par85
par17	pp3	par79
par17	pp3	par86
par79	pp3	par86
par17	pp3	par79
par17	pp3	par87
par79	pp3	par87
par17	pp3	par79
par17	pp3	par88
par79	pp3	par88
par17	pp3	par81
par17	pp3	par85
par81	pp3	par85
par17	pp3	par81
par17	pp3	par86
par81	pp3	par86
par17	pp3	par81
par17	pp3	par87
par81	pp3	par87
par17	pp3	par81
par17	pp3	par88
par81	pp3	par88
par17	pp3	par82
par17	pp3	par85
par82	pp3	par85
par17	pp3	par82
par17	pp3	par86
par82	pp3	par86
par17	pp3	par82
par17	pp3	par87
par82	pp3	par87
par17	pp3	par82
par17	pp3	par88
par82	pp3	par88
par17	pp3	par83
par17	pp3	par85
par83	pp3	par85
par17	pp3	par83
par17	pp3	par86
par83	pp3	par86
par17	pp3	par83
par17	pp3	par87
par83	pp3	par87
par17	pp3	par83
par17	pp3	par88
par83	pp3	par88
par17	pp3	par84
par17	pp3	par85
par84	pp3	par85
par17	pp3	par84
par17	pp3	par86
par84	pp3	par86
par17	pp3	par84
par17	pp3	par87
par84	pp3	par87
par17	pp3	par84
par17	pp3	par88
par84	pp3	par88
par17	pp3	par93
par17	pp3	par95
par93	pp3	par95
par18	pp3	par20
par18	pp3	par21
par20	pp3	par21
par18	pp3	par20
par18	pp3	par52
par20	pp3	par52
par18	pp3	par20
par18	pp3	par92
par20	pp3	par92
par18	pp3	par20
par18	pp3	par95
par20	pp3	par95
par18	pp3	par21
par18	pp3	par93
par21	pp3	par93
par18	pp3	par21
par18	pp3	par95
par21	pp3	par95
par18	pp3	par32
par18	pp3	par33
par32	pp3	par33
par18	pp3	par32
par18	pp3	par34
par32	pp3	par34
par18	pp3	par32
par18	pp3	par35
par32	pp3	par35
par18	pp3	par43
par18	pp3	par44
par43	pp3	par44
par18	pp3	par43
par18	pp3	par108
par43	pp3	par108
par18	pp3	par45
par18	pp3	par50
par45	pp3	par50
par18	pp3	par51
par18	pp3	par58
par51	pp3	par58
par18	pp3	par52
par18	pp3	par93
par52	pp3	par93
par18	pp3	par58
par18	pp3	par91
par58	pp3	par91
par18	pp3	par69
par18	pp3	par70
par69	pp3	par70
par18	pp3	par75
par18	pp3	par85
par75	pp3	par85
par18	pp3	par75
par18	pp3	par86
par75	pp3	par86
par18	pp3	par75
par18	pp3	par87
par75	pp3	par87
par18	pp3	par75
par18	pp3	par88
par75	pp3	par88
par18	pp3	par76
par18	pp3	par85
par76	pp3	par85
par18	pp3	par76
par18	pp3	par86
par76	pp3	par86
par18	pp3	par76
par18	pp3	par87
par76	pp3	par87
par18	pp3	par76
par18	pp3	par88
par76	pp3	par88
par18	pp3	par77
par18	pp3	par85
par77	pp3	par85
par18	pp3	par77
par18	pp3	par86
par77	pp3	par86
par18	pp3	par77
par18	pp3	par87
par77	pp3	par87
par18	pp3	par77
par18	pp3	par88
par77	pp3	par88
par18	pp3	par78
par18	pp3	par85
par78	pp3	par85
par18	pp3	par78
par18	pp3	par86
par78	pp3	par86
par18	pp3	par78
par18	pp3	par87
par78	pp3	par87
par18	pp3	par78
par18	pp3	par88
par78	pp3	par88
par18	pp3	par81
par18	pp3	par85
par81	pp3	par85
par18	pp3	par81
par18	pp3	par86
par81	pp3	par86
par18	pp3	par81
par18	pp3	par87
par81	pp3	par87
par18	pp3	par81
par18	pp3	par88
par81	pp3	par88
par18	pp3	par82
par18	pp3	par85
par82	pp3	par85
par18	pp3	par82
par18	pp3	par86
par82	pp3	par86
par18	pp3	par82
par18	pp3	par87
par82	pp3	par87
par18	pp3	par82
par18	pp3	par88
par82	pp3	par88
par18	pp3	par84
par18	pp3	par85
par84	pp3	par85
par18	pp3	par92
par18	pp3	par93
par92	pp3	par93
par18	pp3	par93
par18	pp3	par95
par93	pp3	par95
par19	pp3	par20
par19	pp3	par21
par20	pp3	par21
par19	pp3	par20
par19	pp3	par52
par20	pp3	par52
par19	pp3	par20
par19	pp3	par95
par20	pp3	par95
par19	pp3	par21
par19	pp3	par93
par21	pp3	par93
par19	pp3	par21
par19	pp3	par95
par21	pp3	par95
par19	pp3	par32
par19	pp3	par33
par32	pp3	par33
par19	pp3	par32
par19	pp3	par34
par32	pp3	par34
par19	pp3	par32
par19	pp3	par35
par32	pp3	par35
par19	pp3	par43
par19	pp3	par44
par43	pp3	par44
par19	pp3	par43
par19	pp3	par108
par43	pp3	par108
par19	pp3	par45
par19	pp3	par50
par45	pp3	par50
par19	pp3	par51
par19	pp3	par58
par51	pp3	par58
par19	pp3	par52
par19	pp3	par93
par52	pp3	par93
par19	pp3	par58
par19	pp3	par91
par58	pp3	par91
par19	pp3	par69
par19	pp3	par70
par69	pp3	par70
par19	pp3	par75
par19	pp3	par86
par75	pp3	par86
par19	pp3	par75
par19	pp3	par87
par75	pp3	par87
par19	pp3	par76
par19	pp3	par85
par76	pp3	par85
par19	pp3	par76
par19	pp3	par86
par76	pp3	par86
par19	pp3	par76
par19	pp3	par87
par76	pp3	par87
par19	pp3	par76
par19	pp3	par88
par76	pp3	par88
par19	pp3	par77
par19	pp3	par85
par77	pp3	par85
par19	pp3	par77
par19	pp3	par86
par77	pp3	par86
par19	pp3	par77
par19	pp3	par87
par77	pp3	par87
par19	pp3	par77
par19	pp3	par88
par77	pp3	par88
par19	pp3	par78
par19	pp3	par85
par78	pp3	par85
par19	pp3	par78
par19	pp3	par86
par78	pp3	par86
par19	pp3	par78
par19	pp3	par87
par78	pp3	par87
par19	pp3	par78
par19	pp3	par88
par78	pp3	par88
par19	pp3	par81
par19	pp3	par85
par81	pp3	par85
par19	pp3	par81
par19	pp3	par86
par81	pp3	par86
par19	pp3	par81
par19	pp3	par87
par81	pp3	par87
par19	pp3	par81
par19	pp3	par88
par81	pp3	par88
par19	pp3	par82
par19	pp3	par85
par82	pp3	par85
par19	pp3	par82
par19	pp3	par86
par82	pp3	par86
par19	pp3	par82
par19	pp3	par87
par82	pp3	par87
par19	pp3	par82
par19	pp3	par88
par82	pp3	par88
par19	pp3	par84
par19	pp3	par85
par84	pp3	par85
par19	pp3	par84
par19	pp3	par86
par84	pp3	par86
par19	pp3	par84
par19	pp3	par87
par84	pp3	par87
par19	pp3	par84
par19	pp3	par88
par84	pp3	par88
par19	pp3	par93
par19	pp3	par95
par93	pp3	par95
par20	pp3	par21
par20	pp3	par94
par21	pp3	par94
par20	pp3	par21
par20	pp3	par95
par21	pp3	par95
par20	pp3	par21
par20	pp3	par96
par21	pp3	par96
par20	pp3	par32
par20	pp3	par33
par32	pp3	par33
par20	pp3	par32
par20	pp3	par34
par32	pp3	par34
par20	pp3	par32
par20	pp3	par35
par32	pp3	par35
par20	pp3	par43
par20	pp3	par44
par43	pp3	par44
par20	pp3	par43
par20	pp3	par108
par43	pp3	par108
par20	pp3	par45
par20	pp3	par50
par45	pp3	par50
par20	pp3	par51
par20	pp3	par58
par51	pp3	par58
par20	pp3	par52
par20	pp3	par94
par52	pp3	par94
par20	pp3	par52
par20	pp3	par96
par52	pp3	par96
par20	pp3	par53
par20	pp3	par58
par53	pp3	par58
par20	pp3	par53
par20	pp3	par92
par53	pp3	par92
par20	pp3	par55
par20	pp3	par58
par55	pp3	par58
par20	pp3	par57
par20	pp3	par58
par57	pp3	par58
par20	pp3	par58
par20	pp3	par90
par58	pp3	par90
par20	pp3	par58
par20	pp3	par91
par58	pp3	par91
par20	pp3	par69
par20	pp3	par70
par69	pp3	par70
par20	pp3	par92
par20	pp3	par94
par92	pp3	par94
par20	pp3	par92
par20	pp3	par96
par92	pp3	par96
par20	pp3	par94
par20	pp3	par95
par94	pp3	par95
par20	pp3	par95
par20	pp3	par96
par95	pp3	par96
par21	pp3	par32
par21	pp3	par33
par32	pp3	par33
par21	pp3	par32
par21	pp3	par35
par32	pp3	par35
par21	pp3	par45
par21	pp3	par50
par45	pp3	par50
par21	pp3	par51
par21	pp3	par58
par51	pp3	par58
par21	pp3	par55
par21	pp3	par58
par55	pp3	par58
par21	pp3	par57
par21	pp3	par58
par57	pp3	par58
par21	pp3	par58
par21	pp3	par90
par58	pp3	par90
par21	pp3	par58
par21	pp3	par91
par58	pp3	par91
par21	pp3	par69
par21	pp3	par70
par69	pp3	par70
par21	pp3	par93
par21	pp3	par94
par93	pp3	par94
par21	pp3	par93
par21	pp3	par95
par93	pp3	par95
par21	pp3	par93
par21	pp3	par96
par93	pp3	par96
par21	pp3	par94
par21	pp3	par95
par94	pp3	par95
par21	pp3	par95
par21	pp3	par96
par95	pp3	par96
par22	pp3	par45
par22	pp3	par50
par45	pp3	par50
par22	pp3	par58
par22	pp3	par91
par58	pp3	par91
par22	pp3	par69
par22	pp3	par70
par69	pp3	par70
par23	pp3	par45
par23	pp3	par50
par45	pp3	par50
par23	pp3	par58
par23	pp3	par91
par58	pp3	par91
par23	pp3	par69
par23	pp3	par70
par69	pp3	par70
par24	pp3	par45
par24	pp3	par50
par45	pp3	par50
par24	pp3	par58
par24	pp3	par91
par58	pp3	par91
par24	pp3	par69
par24	pp3	par70
par69	pp3	par70
par25	pp3	par45
par25	pp3	par50
par45	pp3	par50
par25	pp3	par58
par25	pp3	par91
par58	pp3	par91
par25	pp3	par69
par25	pp3	par70
par69	pp3	par70
par26	pp3	par58
par26	pp3	par91
par58	pp3	par91
par26	pp3	par71
par26	pp3	par75
par71	pp3	par75
par26	pp3	par71
par26	pp3	par76
par71	pp3	par76
par26	pp3	par71
par26	pp3	par77
par71	pp3	par77
par26	pp3	par71
par26	pp3	par78
par71	pp3	par78
par26	pp3	par71
par26	pp3	par79
par71	pp3	par79
par26	pp3	par71
par26	pp3	par81
par71	pp3	par81
par26	pp3	par71
par26	pp3	par82
par71	pp3	par82
par26	pp3	par71
par26	pp3	par83
par71	pp3	par83
par26	pp3	par71
par26	pp3	par84
par71	pp3	par84
par26	pp3	par72
par26	pp3	par75
par72	pp3	par75
par26	pp3	par72
par26	pp3	par76
par72	pp3	par76
par26	pp3	par72
par26	pp3	par77
par72	pp3	par77
par26	pp3	par72
par26	pp3	par78
par72	pp3	par78
par26	pp3	par72
par26	pp3	par79
par72	pp3	par79
par26	pp3	par72
par26	pp3	par81
par72	pp3	par81
par26	pp3	par72
par26	pp3	par82
par72	pp3	par82
par26	pp3	par72
par26	pp3	par83
par72	pp3	par83
par26	pp3	par72
par26	pp3	par84
par72	pp3	par84
par26	pp3	par73
par26	pp3	par75
par73	pp3	par75
par26	pp3	par73
par26	pp3	par76
par73	pp3	par76
par26	pp3	par73
par26	pp3	par77
par73	pp3	par77
par26	pp3	par73
par26	pp3	par78
par73	pp3	par78
par26	pp3	par73
par26	pp3	par79
par73	pp3	par79
par26	pp3	par73
par26	pp3	par81
par73	pp3	par81
par26	pp3	par73
par26	pp3	par82
par73	pp3	par82
par26	pp3	par73
par26	pp3	par83
par73	pp3	par83
par26	pp3	par73
par26	pp3	par84
par73	pp3	par84
par26	pp3	par74
par26	pp3	par75
par74	pp3	par75
par26	pp3	par74
par26	pp3	par76
par74	pp3	par76
par26	pp3	par74
par26	pp3	par77
par74	pp3	par77
par26	pp3	par74
par26	pp3	par78
par74	pp3	par78
par26	pp3	par74
par26	pp3	par79
par74	pp3	par79
par26	pp3	par74
par26	pp3	par81
par74	pp3	par81
par26	pp3	par74
par26	pp3	par82
par74	pp3	par82
par26	pp3	par74
par26	pp3	par83
par74	pp3	par83
par26	pp3	par74
par26	pp3	par84
par74	pp3	par84
par26	pp3	par99
par26	pp3	par104
par99	pp3	par104
par26	pp3	par99
par26	pp3	par105
par99	pp3	par105
par26	pp3	par100
par26	pp3	par104
par100	pp3	par104
par26	pp3	par100
par26	pp3	par105
par100	pp3	par105
par26	pp3	par101
par26	pp3	par104
par101	pp3	par104
par26	pp3	par101
par26	pp3	par105
par101	pp3	par105
par26	pp3	par102
par26	pp3	par104
par102	pp3	par104
par26	pp3	par102
par26	pp3	par105
par102	pp3	par105
par26	pp3	par103
par26	pp3	par104
par103	pp3	par104
par26	pp3	par103
par26	pp3	par105
par103	pp3	par105
par27	pp3	par58
par27	pp3	par91
par58	pp3	par91
par27	pp3	par71
par27	pp3	par75
par71	pp3	par75
par27	pp3	par71
par27	pp3	par76
par71	pp3	par76
par27	pp3	par71
par27	pp3	par77
par71	pp3	par77
par27	pp3	par71
par27	pp3	par78
par71	pp3	par78
par27	pp3	par71
par27	pp3	par79
par71	pp3	par79
par27	pp3	par71
par27	pp3	par81
par71	pp3	par81
par27	pp3	par71
par27	pp3	par82
par71	pp3	par82
par27	pp3	par71
par27	pp3	par83
par71	pp3	par83
par27	pp3	par71
par27	pp3	par84
par71	pp3	par84
par27	pp3	par72
par27	pp3	par75
par72	pp3	par75
par27	pp3	par72
par27	pp3	par76
par72	pp3	par76
par27	pp3	par72
par27	pp3	par77
par72	pp3	par77
par27	pp3	par72
par27	pp3	par78
par72	pp3	par78
par27	pp3	par72
par27	pp3	par79
par72	pp3	par79
par27	pp3	par72
par27	pp3	par81
par72	pp3	par81
par27	pp3	par72
par27	pp3	par82
par72	pp3	par82
par27	pp3	par72
par27	pp3	par83
par72	pp3	par83
par27	pp3	par72
par27	pp3	par84
par72	pp3	par84
par27	pp3	par73
par27	pp3	par75
par73	pp3	par75
par27	pp3	par73
par27	pp3	par76
par73	pp3	par76
par27	pp3	par73
par27	pp3	par77
par73	pp3	par77
par27	pp3	par73
par27	pp3	par78
par73	pp3	par78
par27	pp3	par73
par27	pp3	par79
par73	pp3	par79
par27	pp3	par73
par27	pp3	par81
par73	pp3	par81
par27	pp3	par73
par27	pp3	par82
par73	pp3	par82
par27	pp3	par73
par27	pp3	par83
par73	pp3	par83
par27	pp3	par73
par27	pp3	par84
par73	pp3	par84
par27	pp3	par74
par27	pp3	par75
par74	pp3	par75
par27	pp3	par74
par27	pp3	par76
par74	pp3	par76
par27	pp3	par74
par27	pp3	par77
par74	pp3	par77
par27	pp3	par74
par27	pp3	par78
par74	pp3	par78
par27	pp3	par74
par27	pp3	par79
par74	pp3	par79
par27	pp3	par74
par27	pp3	par81
par74	pp3	par81
par27	pp3	par74
par27	pp3	par82
par74	pp3	par82
par27	pp3	par74
par27	pp3	par83
par74	pp3	par83
par27	pp3	par74
par27	pp3	par84
par74	pp3	par84
par27	pp3	par99
par27	pp3	par104
par99	pp3	par104
par27	pp3	par99
par27	pp3	par105
par99	pp3	par105
par27	pp3	par100
par27	pp3	par104
par100	pp3	par104
par27	pp3	par100
par27	pp3	par105
par100	pp3	par105
par27	pp3	par101
par27	pp3	par104
par101	pp3	par104
par27	pp3	par101
par27	pp3	par105
par101	pp3	par105
par27	pp3	par102
par27	pp3	par104
par102	pp3	par104
par27	pp3	par102
par27	pp3	par105
par102	pp3	par105
par27	pp3	par103
par27	pp3	par104
par103	pp3	par104
par27	pp3	par103
par27	pp3	par105
par103	pp3	par105
par28	pp3	par58
par28	pp3	par91
par58	pp3	par91
par28	pp3	par71
par28	pp3	par75
par71	pp3	par75
par28	pp3	par71
par28	pp3	par76
par71	pp3	par76
par28	pp3	par71
par28	pp3	par77
par71	pp3	par77
par28	pp3	par71
par28	pp3	par78
par71	pp3	par78
par28	pp3	par71
par28	pp3	par79
par71	pp3	par79
par28	pp3	par71
par28	pp3	par81
par71	pp3	par81
par28	pp3	par71
par28	pp3	par82
par71	pp3	par82
par28	pp3	par71
par28	pp3	par83
par71	pp3	par83
par28	pp3	par71
par28	pp3	par84
par71	pp3	par84
par28	pp3	par72
par28	pp3	par75
par72	pp3	par75
par28	pp3	par72
par28	pp3	par76
par72	pp3	par76
par28	pp3	par72
par28	pp3	par77
par72	pp3	par77
par28	pp3	par72
par28	pp3	par78
par72	pp3	par78
par28	pp3	par72
par28	pp3	par79
par72	pp3	par79
par28	pp3	par72
par28	pp3	par81
par72	pp3	par81
par28	pp3	par72
par28	pp3	par82
par72	pp3	par82
par28	pp3	par72
par28	pp3	par83
par72	pp3	par83
par28	pp3	par72
par28	pp3	par84
par72	pp3	par84
par28	pp3	par73
par28	pp3	par75
par73	pp3	par75
par28	pp3	par73
par28	pp3	par76
par73	pp3	par76
par28	pp3	par73
par28	pp3	par77
par73	pp3	par77
par28	pp3	par73
par28	pp3	par78
par73	pp3	par78
par28	pp3	par73
par28	pp3	par79
par73	pp3	par79
par28	pp3	par73
par28	pp3	par81
par73	pp3	par81
par28	pp3	par73
par28	pp3	par82
par73	pp3	par82
par28	pp3	par73
par28	pp3	par83
par73	pp3	par83
par28	pp3	par73
par28	pp3	par84
par73	pp3	par84
par28	pp3	par74
par28	pp3	par75
par74	pp3	par75
par28	pp3	par74
par28	pp3	par76
par74	pp3	par76
par28	pp3	par74
par28	pp3	par77
par74	pp3	par77
par28	pp3	par74
par28	pp3	par78
par74	pp3	par78
par28	pp3	par74
par28	pp3	par79
par74	pp3	par79
par28	pp3	par74
par28	pp3	par81
par74	pp3	par81
par28	pp3	par74
par28	pp3	par82
par74	pp3	par82
par28	pp3	par74
par28	pp3	par83
par74	pp3	par83
par28	pp3	par74
par28	pp3	par84
par74	pp3	par84
par28	pp3	par99
par28	pp3	par104
par99	pp3	par104
par28	pp3	par99
par28	pp3	par105
par99	pp3	par105
par28	pp3	par100
par28	pp3	par104
par100	pp3	par104
par28	pp3	par100
par28	pp3	par105
par100	pp3	par105
par28	pp3	par101
par28	pp3	par104
par101	pp3	par104
par28	pp3	par101
par28	pp3	par105
par101	pp3	par105
par28	pp3	par102
par28	pp3	par104
par102	pp3	par104
par28	pp3	par102
par28	pp3	par105
par102	pp3	par105
par28	pp3	par103
par28	pp3	par104
par103	pp3	par104
par28	pp3	par103
par28	pp3	par105
par103	pp3	par105
par29	pp3	par58
par29	pp3	par91
par58	pp3	par91
par29	pp3	par71
par29	pp3	par75
par71	pp3	par75
par29	pp3	par71
par29	pp3	par76
par71	pp3	par76
par29	pp3	par71
par29	pp3	par77
par71	pp3	par77
par29	pp3	par71
par29	pp3	par78
par71	pp3	par78
par29	pp3	par71
par29	pp3	par79
par71	pp3	par79
par29	pp3	par71
par29	pp3	par81
par71	pp3	par81
par29	pp3	par71
par29	pp3	par82
par71	pp3	par82
par29	pp3	par71
par29	pp3	par83
par71	pp3	par83
par29	pp3	par71
par29	pp3	par84
par71	pp3	par84
par29	pp3	par72
par29	pp3	par75
par72	pp3	par75
par29	pp3	par72
par29	pp3	par76
par72	pp3	par76
par29	pp3	par72
par29	pp3	par77
par72	pp3	par77
par29	pp3	par72
par29	pp3	par78
par72	pp3	par78
par29	pp3	par72
par29	pp3	par79
par72	pp3	par79
par29	pp3	par72
par29	pp3	par81
par72	pp3	par81
par29	pp3	par72
par29	pp3	par82
par72	pp3	par82
par29	pp3	par72
par29	pp3	par83
par72	pp3	par83
par29	pp3	par72
par29	pp3	par84
par72	pp3	par84
par29	pp3	par73
par29	pp3	par75
par73	pp3	par75
par29	pp3	par73
par29	pp3	par76
par73	pp3	par76
par29	pp3	par73
par29	pp3	par77
par73	pp3	par77
par29	pp3	par73
par29	pp3	par78
par73	pp3	par78
par29	pp3	par73
par29	pp3	par79
par73	pp3	par79
par29	pp3	par73
par29	pp3	par81
par73	pp3	par81
par29	pp3	par73
par29	pp3	par82
par73	pp3	par82
par29	pp3	par73
par29	pp3	par83
par73	pp3	par83
par29	pp3	par73
par29	pp3	par84
par73	pp3	par84
par29	pp3	par74
par29	pp3	par75
par74	pp3	par75
par29	pp3	par74
par29	pp3	par76
par74	pp3	par76
par29	pp3	par74
par29	pp3	par77
par74	pp3	par77
par29	pp3	par74
par29	pp3	par78
par74	pp3	par78
par29	pp3	par74
par29	pp3	par79
par74	pp3	par79
par29	pp3	par74
par29	pp3	par81
par74	pp3	par81
par29	pp3	par74
par29	pp3	par82
par74	pp3	par82
par29	pp3	par74
par29	pp3	par83
par74	pp3	par83
par29	pp3	par74
par29	pp3	par84
par74	pp3	par84
par29	pp3	par99
par29	pp3	par104
par99	pp3	par104
par29	pp3	par99
par29	pp3	par105
par99	pp3	par105
par29	pp3	par100
par29	pp3	par104
par100	pp3	par104
par29	pp3	par100
par29	pp3	par105
par100	pp3	par105
par29	pp3	par101
par29	pp3	par104
par101	pp3	par104
par29	pp3	par101
par29	pp3	par105
par101	pp3	par105
par29	pp3	par102
par29	pp3	par104
par102	pp3	par104
par29	pp3	par102
par29	pp3	par105
par102	pp3	par105
par29	pp3	par103
par29	pp3	par104
par103	pp3	par104
par29	pp3	par103
par29	pp3	par105
par103	pp3	par105
par30	pp3	par58
par30	pp3	par91
par58	pp3	par91
par30	pp3	par71
par30	pp3	par75
par71	pp3	par75
par30	pp3	par71
par30	pp3	par76
par71	pp3	par76
par30	pp3	par71
par30	pp3	par77
par71	pp3	par77
par30	pp3	par71
par30	pp3	par78
par71	pp3	par78
par30	pp3	par71
par30	pp3	par79
par71	pp3	par79
par30	pp3	par71
par30	pp3	par81
par71	pp3	par81
par30	pp3	par71
par30	pp3	par82
par71	pp3	par82
par30	pp3	par71
par30	pp3	par83
par71	pp3	par83
par30	pp3	par71
par30	pp3	par84
par71	pp3	par84
par30	pp3	par72
par30	pp3	par75
par72	pp3	par75
par30	pp3	par72
par30	pp3	par76
par72	pp3	par76
par30	pp3	par72
par30	pp3	par77
par72	pp3	par77
par30	pp3	par72
par30	pp3	par78
par72	pp3	par78
par30	pp3	par72
par30	pp3	par79
par72	pp3	par79
par30	pp3	par72
par30	pp3	par81
par72	pp3	par81
par30	pp3	par72
par30	pp3	par82
par72	pp3	par82
par30	pp3	par72
par30	pp3	par83
par72	pp3	par83
par30	pp3	par72
par30	pp3	par84
par72	pp3	par84
par30	pp3	par73
par30	pp3	par75
par73	pp3	par75
par30	pp3	par73
par30	pp3	par76
par73	pp3	par76
par30	pp3	par73
par30	pp3	par77
par73	pp3	par77
par30	pp3	par73
par30	pp3	par78
par73	pp3	par78
par30	pp3	par73
par30	pp3	par79
par73	pp3	par79
par30	pp3	par73
par30	pp3	par81
par73	pp3	par81
par30	pp3	par73
par30	pp3	par82
par73	pp3	par82
par30	pp3	par73
par30	pp3	par83
par73	pp3	par83
par30	pp3	par73
par30	pp3	par84
par73	pp3	par84
par30	pp3	par74
par30	pp3	par75
par74	pp3	par75
par30	pp3	par74
par30	pp3	par76
par74	pp3	par76
par30	pp3	par74
par30	pp3	par77
par74	pp3	par77
par30	pp3	par74
par30	pp3	par78
par74	pp3	par78
par30	pp3	par74
par30	pp3	par79
par74	pp3	par79
par30	pp3	par74
par30	pp3	par81
par74	pp3	par81
par30	pp3	par74
par30	pp3	par82
par74	pp3	par82
par30	pp3	par74
par30	pp3	par83
par74	pp3	par83
par30	pp3	par74
par30	pp3	par84
par74	pp3	par84
par30	pp3	par99
par30	pp3	par104
par99	pp3	par104
par30	pp3	par99
par30	pp3	par105
par99	pp3	par105
par30	pp3	par100
par30	pp3	par104
par100	pp3	par104
par30	pp3	par100
par30	pp3	par105
par100	pp3	par105
par30	pp3	par101
par30	pp3	par104
par101	pp3	par104
par30	pp3	par101
par30	pp3	par105
par101	pp3	par105
par30	pp3	par102
par30	pp3	par104
par102	pp3	par104
par30	pp3	par102
par30	pp3	par105
par102	pp3	par105
par30	pp3	par103
par30	pp3	par104
par103	pp3	par104
par30	pp3	par103
par30	pp3	par105
par103	pp3	par105
par31	pp3	par58
par31	pp3	par91
par58	pp3	par91
par31	pp3	par71
par31	pp3	par75
par71	pp3	par75
par31	pp3	par71
par31	pp3	par76
par71	pp3	par76
par31	pp3	par71
par31	pp3	par77
par71	pp3	par77
par31	pp3	par71
par31	pp3	par78
par71	pp3	par78
par31	pp3	par71
par31	pp3	par79
par71	pp3	par79
par31	pp3	par71
par31	pp3	par81
par71	pp3	par81
par31	pp3	par71
par31	pp3	par82
par71	pp3	par82
par31	pp3	par71
par31	pp3	par83
par71	pp3	par83
par31	pp3	par71
par31	pp3	par84
par71	pp3	par84
par31	pp3	par72
par31	pp3	par75
par72	pp3	par75
par31	pp3	par72
par31	pp3	par76
par72	pp3	par76
par31	pp3	par72
par31	pp3	par77
par72	pp3	par77
par31	pp3	par72
par31	pp3	par78
par72	pp3	par78
par31	pp3	par72
par31	pp3	par79
par72	pp3	par79
par31	pp3	par72
par31	pp3	par81
par72	pp3	par81
par31	pp3	par72
par31	pp3	par82
par72	pp3	par82
par31	pp3	par72
par31	pp3	par83
par72	pp3	par83
par31	pp3	par72
par31	pp3	par84
par72	pp3	par84
par31	pp3	par73
par31	pp3	par75
par73	pp3	par75
par31	pp3	par73
par31	pp3	par76
par73	pp3	par76
par31	pp3	par73
par31	pp3	par77
par73	pp3	par77
par31	pp3	par73
par31	pp3	par78
par73	pp3	par78
par31	pp3	par73
par31	pp3	par79
par73	pp3	par79
par31	pp3	par73
par31	pp3	par81
par73	pp3	par81
par31	pp3	par73
par31	pp3	par82
par73	pp3	par82
par31	pp3	par73
par31	pp3	par83
par73	pp3	par83
par31	pp3	par73
par31	pp3	par84
par73	pp3	par84
par31	pp3	par74
par31	pp3	par75
par74	pp3	par75
par31	pp3	par74
par31	pp3	par76
par74	pp3	par76
par31	pp3	par74
par31	pp3	par77
par74	pp3	par77
par31	pp3	par74
par31	pp3	par78
par74	pp3	par78
par31	pp3	par74
par31	pp3	par79
par74	pp3	par79
par31	pp3	par74
par31	pp3	par81
par74	pp3	par81
par31	pp3	par74
par31	pp3	par82
par74	pp3	par82
par31	pp3	par74
par31	pp3	par83
par74	pp3	par83
par31	pp3	par74
par31	pp3	par84
par74	pp3	par84
par31	pp3	par99
par31	pp3	par104
par99	pp3	par104
par31	pp3	par99
par31	pp3	par105
par99	pp3	par105
par31	pp3	par100
par31	pp3	par104
par100	pp3	par104
par31	pp3	par100
par31	pp3	par105
par100	pp3	par105
par31	pp3	par101
par31	pp3	par104
par101	pp3	par104
par31	pp3	par101
par31	pp3	par105
par101	pp3	par105
par31	pp3	par102
par31	pp3	par104
par102	pp3	par104
par31	pp3	par102
par31	pp3	par105
par102	pp3	par105
par31	pp3	par103
par31	pp3	par104
par103	pp3	par104
par31	pp3	par103
par31	pp3	par105
par103	pp3	par105
par32	pp3	par33
par32	pp3	par51
par33	pp3	par51
par32	pp3	par33
par32	pp3	par53
par33	pp3	par53
par32	pp3	par33
par32	pp3	par54
par33	pp3	par54
par32	pp3	par33
par32	pp3	par55
par33	pp3	par55
par32	pp3	par33
par32	pp3	par56
par33	pp3	par56
par32	pp3	par33
par32	pp3	par57
par33	pp3	par57
par32	pp3	par33
par32	pp3	par58
par33	pp3	par58
par32	pp3	par33
par32	pp3	par68
par33	pp3	par68
par32	pp3	par33
par32	pp3	par71
par33	pp3	par71
par32	pp3	par33
par32	pp3	par72
par33	pp3	par72
par32	pp3	par33
par32	pp3	par73
par33	pp3	par73
par32	pp3	par33
par32	pp3	par74
par33	pp3	par74
par32	pp3	par33
par32	pp3	par75
par33	pp3	par75
par32	pp3	par33
par32	pp3	par76
par33	pp3	par76
par32	pp3	par33
par32	pp3	par77
par33	pp3	par77
par32	pp3	par33
par32	pp3	par78
[truncated: 2,638 more rows]
