# Supplementary material for: Parameter identifiability analysis and visualization in large-scale kinetic models of biosystems
Source: BMC Syst Biol. 2017 May 5;11:54. doi: 10.1186/s12918-017-0428-y (PMC5420165; doi:10.1186/s12918-017-0428-y)
Supplement: Supplementary file 1 — VisId toolbox. This compressed folder contains the VisId MATLAB toolbox. (ZIP 1030 KB) [file 12918_2017_428_MOESM1_ESM.zip › visid-master/case_studies/B4/cytoscape/upto3_HCI_2_3_edgeTable.txt]

edgename	CI
par1 (pp3) par2	83.053855
par1 (pp3) par6	83.053855
par2 (pp3) par6	83.053855
par1 (pp3) par3	106.66255
par1 (pp3) par6	106.66255
par3 (pp3) par6	106.66255
par1 (pp3) par4	91.900704
par1 (pp3) par6	91.900704
par4 (pp3) par6	91.900704
par1 (pp3) par5	109.93242
par1 (pp3) par6	109.93242
par5 (pp3) par6	109.93242
par1 (pp3) par6	107.3198
par1 (pp3) par7	107.3198
par6 (pp3) par7	107.3198
par1 (pp3) par6	94.952085
par1 (pp3) par8	94.952085
par6 (pp3) par8	94.952085
par1 (pp3) par44	53.233361
par1 (pp3) par70	53.233361
par44 (pp3) par70	53.233361
par1 (pp3) par45	22.963238
par1 (pp3) par70	22.963238
par45 (pp3) par70	22.963238
par1 (pp3) par46	190.25849
par1 (pp3) par69	190.25849
par46 (pp3) par69	190.25849
par1 (pp3) par47	25.540738
par1 (pp3) par70	25.540738
par47 (pp3) par70	25.540738
par1 (pp3) par48	25.540738
par1 (pp3) par70	25.540738
par48 (pp3) par70	25.540738
par1 (pp3) par49	25.623977
par1 (pp3) par70	25.623977
par49 (pp3) par70	25.623977
par1 (pp3) par50	22.355148
par1 (pp3) par69	22.355148
par50 (pp3) par69	22.355148
par1 (pp3) par50	78.601976
par1 (pp3) par70	78.601976
par50 (pp3) par70	78.601976
par1 (pp3) par58	20.356763
par1 (pp3) par91	20.356763
par58 (pp3) par91	20.356763
par1 (pp3) par70	92.897225
par1 (pp3) par107	92.897225
par70 (pp3) par107	92.897225
par1 (pp3) par70	52.628574
par1 (pp3) par108	52.628574
par70 (pp3) par108	52.628574
par2 (pp3) par44	39.507998
par2 (pp3) par70	39.507998
par44 (pp3) par70	39.507998
par2 (pp3) par46	143.59343
par2 (pp3) par69	143.59343
par46 (pp3) par69	143.59343
par2 (pp3) par46	20.126828
par2 (pp3) par70	20.126828
par46 (pp3) par70	20.126828
par2 (pp3) par47	21.160038
par2 (pp3) par70	21.160038
par47 (pp3) par70	21.160038
par2 (pp3) par48	21.160038
par2 (pp3) par70	21.160038
par48 (pp3) par70	21.160038
par2 (pp3) par49	21.203239
par2 (pp3) par70	21.203239
par49 (pp3) par70	21.203239
par2 (pp3) par50	767.51423
par2 (pp3) par70	767.51423
par50 (pp3) par70	767.51423
par2 (pp3) par58	20.323012
par2 (pp3) par91	20.323012
par58 (pp3) par91	20.323012
par2 (pp3) par70	68.637052
par2 (pp3) par107	68.637052
par70 (pp3) par107	68.637052
par2 (pp3) par70	39.116898
par2 (pp3) par108	39.116898
par70 (pp3) par108	39.116898
par3 (pp3) par44	36.715066
par3 (pp3) par70	36.715066
par44 (pp3) par70	36.715066
par3 (pp3) par46	105.52061
par3 (pp3) par69	105.52061
par46 (pp3) par69	105.52061
par3 (pp3) par46	20.896446
par3 (pp3) par70	20.896446
par46 (pp3) par70	20.896446
par3 (pp3) par47	20.322003
par3 (pp3) par70	20.322003
par47 (pp3) par70	20.322003
par3 (pp3) par48	20.322003
par3 (pp3) par70	20.322003
par48 (pp3) par70	20.322003
par3 (pp3) par49	20.364038
par3 (pp3) par70	20.364038
par49 (pp3) par70	20.364038
par3 (pp3) par50	582.61703
par3 (pp3) par70	582.61703
par50 (pp3) par70	582.61703
par3 (pp3) par58	20.296768
par3 (pp3) par91	20.296768
par58 (pp3) par91	20.296768
par3 (pp3) par70	60.65272
par3 (pp3) par107	60.65272
par70 (pp3) par107	60.65272
par3 (pp3) par70	36.373643
par3 (pp3) par108	36.373643
par70 (pp3) par108	36.373643
par4 (pp3) par44	42.014892
par4 (pp3) par70	42.014892
par44 (pp3) par70	42.014892
par4 (pp3) par46	204.27128
par4 (pp3) par69	204.27128
par46 (pp3) par69	204.27128
par4 (pp3) par47	21.900928
par4 (pp3) par70	21.900928
par47 (pp3) par70	21.900928
par4 (pp3) par48	21.900928
par4 (pp3) par70	21.900928
par48 (pp3) par70	21.900928
par4 (pp3) par49	21.948709
par4 (pp3) par70	21.948709
par49 (pp3) par70	21.948709
par4 (pp3) par50	307.86644
par4 (pp3) par70	307.86644
par50 (pp3) par70	307.86644
par4 (pp3) par58	20.330038
par4 (pp3) par91	20.330038
par58 (pp3) par91	20.330038
par4 (pp3) par70	75.983161
par4 (pp3) par107	75.983161
par70 (pp3) par107	75.983161
par4 (pp3) par70	41.576511
par4 (pp3) par108	41.576511
par70 (pp3) par108	41.576511
par5 (pp3) par44	41.371629
par5 (pp3) par70	41.371629
par44 (pp3) par70	41.371629
par5 (pp3) par46	188.37902
par5 (pp3) par69	188.37902
par46 (pp3) par69	188.37902
par5 (pp3) par47	21.717409
par5 (pp3) par70	21.717409
par47 (pp3) par70	21.717409
par5 (pp3) par48	21.717409
par5 (pp3) par70	21.717409
par48 (pp3) par70	21.717409
par5 (pp3) par49	21.766759
par5 (pp3) par70	21.766759
par49 (pp3) par70	21.766759
par5 (pp3) par50	364.54384
par5 (pp3) par70	364.54384
par50 (pp3) par70	364.54384
par5 (pp3) par58	20.324609
par5 (pp3) par91	20.324609
par58 (pp3) par91	20.324609
par5 (pp3) par70	74.032248
par5 (pp3) par107	74.032248
par70 (pp3) par107	74.032248
par5 (pp3) par70	40.944071
par5 (pp3) par108	40.944071
par70 (pp3) par108	40.944071
par6 (pp3) par44	41.05375
par6 (pp3) par70	41.05375
par44 (pp3) par70	41.05375
par6 (pp3) par45	27.433444
par6 (pp3) par70	27.433444
par45 (pp3) par70	27.433444
par6 (pp3) par46	38.648026
par6 (pp3) par69	38.648026
par46 (pp3) par69	38.648026
par6 (pp3) par47	29.895828
par6 (pp3) par70	29.895828
par47 (pp3) par70	29.895828
par6 (pp3) par48	29.895828
par6 (pp3) par70	29.895828
par48 (pp3) par70	29.895828
par6 (pp3) par49	30.012035
par6 (pp3) par70	30.012035
par49 (pp3) par70	30.012035
par6 (pp3) par50	29.038306
par6 (pp3) par69	29.038306
par50 (pp3) par69	29.038306
par6 (pp3) par50	30.735614
par6 (pp3) par70	30.735614
par50 (pp3) par70	30.735614
par6 (pp3) par58	20.433587
par6 (pp3) par91	20.433587
par58 (pp3) par91	20.433587
par6 (pp3) par69	21.271736
par6 (pp3) par107	21.271736
par69 (pp3) par107	21.271736
par6 (pp3) par70	39.411514
par6 (pp3) par107	39.411514
par70 (pp3) par107	39.411514
par6 (pp3) par70	41.040235
par6 (pp3) par108	41.040235
par70 (pp3) par108	41.040235
par7 (pp3) par44	38.56112
par7 (pp3) par70	38.56112
par44 (pp3) par70	38.56112
par7 (pp3) par46	129.56883
par7 (pp3) par69	129.56883
par46 (pp3) par69	129.56883
par7 (pp3) par46	20.369713
par7 (pp3) par70	20.369713
par46 (pp3) par70	20.369713
par7 (pp3) par47	20.883423
par7 (pp3) par70	20.883423
par47 (pp3) par70	20.883423
par7 (pp3) par48	20.883423
par7 (pp3) par70	20.883423
par48 (pp3) par70	20.883423
par7 (pp3) par49	20.928661
par7 (pp3) par70	20.928661
par49 (pp3) par70	20.928661
par7 (pp3) par50	1289.3166
par7 (pp3) par70	1289.3166
par50 (pp3) par70	1289.3166
par7 (pp3) par58	20.310243
par7 (pp3) par91	20.310243
par58 (pp3) par91	20.310243
par7 (pp3) par70	65.842376
par7 (pp3) par107	65.842376
par70 (pp3) par107	65.842376
par7 (pp3) par70	38.185826
par7 (pp3) par108	38.185826
par70 (pp3) par108	38.185826
par8 (pp3) par44	40.978898
par8 (pp3) par70	40.978898
par44 (pp3) par70	40.978898
par8 (pp3) par46	175.4445
par8 (pp3) par69	175.4445
par46 (pp3) par69	175.4445
par8 (pp3) par47	21.597281
par8 (pp3) par70	21.597281
par47 (pp3) par70	21.597281
par8 (pp3) par48	21.597281
par8 (pp3) par70	21.597281
par48 (pp3) par70	21.597281
par8 (pp3) par49	21.644043
par8 (pp3) par70	21.644043
par49 (pp3) par70	21.644043
par8 (pp3) par50	416.64444
par8 (pp3) par70	416.64444
par50 (pp3) par70	416.64444
par8 (pp3) par58	20.32542
par8 (pp3) par91	20.32542
par58 (pp3) par91	20.32542
par8 (pp3) par70	72.932066
par8 (pp3) par107	72.932066
par70 (pp3) par107	72.932066
par8 (pp3) par70	40.559575
par8 (pp3) par108	40.559575
par70 (pp3) par108	40.559575
par9 (pp3) par17	28.717019
par9 (pp3) par113	28.717019
par17 (pp3) par113	28.717019
par9 (pp3) par17	27.482945
par9 (pp3) par114	27.482945
par17 (pp3) par114	27.482945
par9 (pp3) par18	230.83906
par9 (pp3) par113	230.83906
par18 (pp3) par113	230.83906
par9 (pp3) par18	221.01949
par9 (pp3) par114	221.01949
par18 (pp3) par114	221.01949
par9 (pp3) par19	342.05176
par9 (pp3) par113	342.05176
par19 (pp3) par113	342.05176
par9 (pp3) par19	198.32434
par9 (pp3) par114	198.32434
par19 (pp3) par114	198.32434
par9 (pp3) par32	30.345464
par9 (pp3) par33	30.345464
par32 (pp3) par33	30.345464
par9 (pp3) par32	23.023346
par9 (pp3) par34	23.023346
par32 (pp3) par34	23.023346
par9 (pp3) par32	30.139751
par9 (pp3) par35	30.139751
par32 (pp3) par35	30.139751
par9 (pp3) par43	20.090148
par9 (pp3) par44	20.090148
par43 (pp3) par44	20.090148
par9 (pp3) par43	20.178634
par9 (pp3) par108	20.178634
par43 (pp3) par108	20.178634
par9 (pp3) par45	22.039567
par9 (pp3) par50	22.039567
par45 (pp3) par50	22.039567
par9 (pp3) par51	21.021423
par9 (pp3) par58	21.021423
par51 (pp3) par58	21.021423
par9 (pp3) par58	21.885297
par9 (pp3) par91	21.885297
par58 (pp3) par91	21.885297
par9 (pp3) par69	21.558747
par9 (pp3) par70	21.558747
par69 (pp3) par70	21.558747
par9 (pp3) par94	119.15883
par9 (pp3) par113	119.15883
par94 (pp3) par113	119.15883
par9 (pp3) par94	128.25124
par9 (pp3) par114	128.25124
par94 (pp3) par114	128.25124
par9 (pp3) par96	235.03563
par9 (pp3) par113	235.03563
par96 (pp3) par113	235.03563
par9 (pp3) par96	224.67405
par9 (pp3) par114	224.67405
par96 (pp3) par114	224.67405
par10 (pp3) par17	46.058565
par10 (pp3) par113	46.058565
par17 (pp3) par113	46.058565
par10 (pp3) par17	41.893963
par10 (pp3) par114	41.893963
par17 (pp3) par114	41.893963
par10 (pp3) par18	42.120486
par10 (pp3) par113	42.120486
par18 (pp3) par113	42.120486
par10 (pp3) par18	42.518381
par10 (pp3) par114	42.518381
par18 (pp3) par114	42.518381
par10 (pp3) par19	53.4833
par10 (pp3) par113	53.4833
par19 (pp3) par113	53.4833
par10 (pp3) par19	53.137867
par10 (pp3) par114	53.137867
par19 (pp3) par114	53.137867
par10 (pp3) par32	29.493912
par10 (pp3) par33	29.493912
par32 (pp3) par33	29.493912
par10 (pp3) par32	22.381195
par10 (pp3) par34	22.381195
par32 (pp3) par34	22.381195
par10 (pp3) par32	29.271914
par10 (pp3) par35	29.271914
par32 (pp3) par35	29.271914
par10 (pp3) par43	20.040326
par10 (pp3) par44	20.040326
par43 (pp3) par44	20.040326
par10 (pp3) par43	20.128236
par10 (pp3) par108	20.128236
par43 (pp3) par108	20.128236
par10 (pp3) par45	21.962976
par10 (pp3) par50	21.962976
par45 (pp3) par50	21.962976
par10 (pp3) par51	20.45968
par10 (pp3) par58	20.45968
par51 (pp3) par58	20.45968
par10 (pp3) par58	21.271226
par10 (pp3) par91	21.271226
par58 (pp3) par91	21.271226
par10 (pp3) par69	21.498927
par10 (pp3) par70	21.498927
par69 (pp3) par70	21.498927
par10 (pp3) par94	36.198276
par10 (pp3) par113	36.198276
par94 (pp3) par113	36.198276
par10 (pp3) par94	36.725646
par10 (pp3) par114	36.725646
par94 (pp3) par114	36.725646
par10 (pp3) par96	42.300899
par10 (pp3) par113	42.300899
par96 (pp3) par113	42.300899
par10 (pp3) par96	42.703772
par10 (pp3) par114	42.703772
par96 (pp3) par114	42.703772
par11 (pp3) par17	25.770971
par11 (pp3) par113	25.770971
par17 (pp3) par113	25.770971
par11 (pp3) par17	24.841231
par11 (pp3) par114	24.841231
par17 (pp3) par114	24.841231
par11 (pp3) par18	1209.772
par11 (pp3) par113	1209.772
par18 (pp3) par113	1209.772
par11 (pp3) par18	429.02229
par11 (pp3) par114	429.02229
par18 (pp3) par114	429.02229
par11 (pp3) par19	156.3377
par11 (pp3) par113	156.3377
par19 (pp3) par113	156.3377
par11 (pp3) par19	128.14309
par11 (pp3) par114	128.14309
par19 (pp3) par114	128.14309
par11 (pp3) par32	30.585331
par11 (pp3) par33	30.585331
par32 (pp3) par33	30.585331
par11 (pp3) par32	23.204521
par11 (pp3) par34	23.204521
par32 (pp3) par34	23.204521
par11 (pp3) par32	30.384679
par11 (pp3) par35	30.384679
par32 (pp3) par35	30.384679
par11 (pp3) par43	20.10147
par11 (pp3) par44	20.10147
par43 (pp3) par44	20.10147
par11 (pp3) par43	20.190121
par11 (pp3) par108	20.190121
par43 (pp3) par108	20.190121
par11 (pp3) par45	22.057402
par11 (pp3) par50	22.057402
par45 (pp3) par50	22.057402
par11 (pp3) par51	21.176995
par11 (pp3) par58	21.176995
par51 (pp3) par58	21.176995
par11 (pp3) par58	20.010262
par11 (pp3) par90	20.010262
par58 (pp3) par90	20.010262
par11 (pp3) par58	22.055605
par11 (pp3) par91	22.055605
par58 (pp3) par91	22.055605
par11 (pp3) par69	21.571904
par11 (pp3) par70	21.571904
par69 (pp3) par70	21.571904
par11 (pp3) par94	250.28855
par11 (pp3) par113	250.28855
par94 (pp3) par113	250.28855
par11 (pp3) par94	327.3725
par11 (pp3) par114	327.3725
par94 (pp3) par114	327.3725
par11 (pp3) par96	1010.3944
par11 (pp3) par113	1010.3944
par96 (pp3) par113	1010.3944
par11 (pp3) par96	417.66416
par11 (pp3) par114	417.66416
par96 (pp3) par114	417.66416
par12 (pp3) par17	44.920677
par12 (pp3) par113	44.920677
par17 (pp3) par113	44.920677
par12 (pp3) par17	41.00465
par12 (pp3) par114	41.00465
par17 (pp3) par114	41.00465
par12 (pp3) par18	44.384326
par12 (pp3) par113	44.384326
par18 (pp3) par113	44.384326
par12 (pp3) par18	44.816133
par12 (pp3) par114	44.816133
par18 (pp3) par114	44.816133
par12 (pp3) par19	57.143132
par12 (pp3) par113	57.143132
par19 (pp3) par113	57.143132
par12 (pp3) par19	56.652239
par12 (pp3) par114	56.652239
par19 (pp3) par114	56.652239
par12 (pp3) par32	29.5454
par12 (pp3) par33	29.5454
par32 (pp3) par33	29.5454
par12 (pp3) par32	22.420011
par12 (pp3) par34	22.420011
par32 (pp3) par34	22.420011
par12 (pp3) par32	29.324282
par12 (pp3) par35	29.324282
par32 (pp3) par35	29.324282
par12 (pp3) par43	20.043547
par12 (pp3) par44	20.043547
par43 (pp3) par44	20.043547
par12 (pp3) par43	20.131492
par12 (pp3) par108	20.131492
par43 (pp3) par108	20.131492
par12 (pp3) par45	21.967873
par12 (pp3) par50	21.967873
par45 (pp3) par50	21.967873
par12 (pp3) par51	20.491478
par12 (pp3) par58	20.491478
par51 (pp3) par58	20.491478
par12 (pp3) par58	21.306056
par12 (pp3) par91	21.306056
par58 (pp3) par91	21.306056
par12 (pp3) par69	21.502808
par12 (pp3) par70	21.502808
par69 (pp3) par70	21.502808
par12 (pp3) par94	37.852256
par12 (pp3) par113	37.852256
par94 (pp3) par113	37.852256
par12 (pp3) par94	38.434855
par12 (pp3) par114	38.434855
par94 (pp3) par114	38.434855
par12 (pp3) par96	44.584137
par12 (pp3) par113	44.584137
par96 (pp3) par113	44.584137
par12 (pp3) par96	45.021624
par12 (pp3) par114	45.021624
par96 (pp3) par114	45.021624
par13 (pp3) par14	24.943898
par13 (pp3) par52	24.943898
par14 (pp3) par52	24.943898
par13 (pp3) par14	33.036919
par13 (pp3) par95	33.036919
par14 (pp3) par95	33.036919
par13 (pp3) par16	24.930851
par13 (pp3) par52	24.930851
par16 (pp3) par52	24.930851
par13 (pp3) par16	33.120454
par13 (pp3) par95	33.120454
par16 (pp3) par95	33.120454
par13 (pp3) par32	21.45767
par13 (pp3) par33	21.45767
par32 (pp3) par33	21.45767
par13 (pp3) par32	21.252545
par13 (pp3) par35	21.252545
par32 (pp3) par35	21.252545
par13 (pp3) par43	20.637255
par13 (pp3) par44	20.637255
par43 (pp3) par44	20.637255
par13 (pp3) par43	20.721111
par13 (pp3) par108	20.721111
par43 (pp3) par108	20.721111
par13 (pp3) par45	22.861016
par13 (pp3) par50	22.861016
par45 (pp3) par50	22.861016
par13 (pp3) par69	22.669534
par13 (pp3) par70	22.669534
par69 (pp3) par70	22.669534
par14 (pp3) par15	25.484735
par14 (pp3) par95	25.484735
par15 (pp3) par95	25.484735
par14 (pp3) par32	21.483572
par14 (pp3) par33	21.483572
par32 (pp3) par33	21.483572
par14 (pp3) par32	21.260572
par14 (pp3) par35	21.260572
par32 (pp3) par35	21.260572
par14 (pp3) par45	21.793955
par14 (pp3) par50	21.793955
par45 (pp3) par50	21.793955
par14 (pp3) par69	21.634129
par14 (pp3) par70	21.634129
par69 (pp3) par70	21.634129
par15 (pp3) par16	25.537053
par15 (pp3) par95	25.537053
par16 (pp3) par95	25.537053
par15 (pp3) par32	21.420813
par15 (pp3) par33	21.420813
par32 (pp3) par33	21.420813
par15 (pp3) par32	21.221623
par15 (pp3) par35	21.221623
par32 (pp3) par35	21.221623
par15 (pp3) par43	20.937174
par15 (pp3) par44	20.937174
par43 (pp3) par44	20.937174
par15 (pp3) par43	21.022386
par15 (pp3) par108	21.022386
par43 (pp3) par108	21.022386
par15 (pp3) par45	23.237633
par15 (pp3) par50	23.237633
par45 (pp3) par50	23.237633
par15 (pp3) par69	23.031035
par15 (pp3) par70	23.031035
par69 (pp3) par70	23.031035
par16 (pp3) par32	21.475475
par16 (pp3) par33	21.475475
par32 (pp3) par33	21.475475
par16 (pp3) par32	21.252746
par16 (pp3) par35	21.252746
par32 (pp3) par35	21.252746
par16 (pp3) par45	21.796007
par16 (pp3) par50	21.796007
par45 (pp3) par50	21.796007
par16 (pp3) par69	21.635979
par16 (pp3) par70	21.635979
par69 (pp3) par70	21.635979
par17 (pp3) par20	639.88513
par17 (pp3) par21	639.88513
par20 (pp3) par21	639.88513
par17 (pp3) par20	21.994665
par17 (pp3) par52	21.994665
par20 (pp3) par52	21.994665
par17 (pp3) par20	574.45749
par17 (pp3) par95	574.45749
par20 (pp3) par95	574.45749
par17 (pp3) par21	631.03703
par17 (pp3) par93	631.03703
par21 (pp3) par93	631.03703
par17 (pp3) par21	204.62719
par17 (pp3) par95	204.62719
par21 (pp3) par95	204.62719
par17 (pp3) par32	26.523871
par17 (pp3) par33	26.523871
par32 (pp3) par33	26.523871
par17 (pp3) par32	20.13043
par17 (pp3) par34	20.13043
par32 (pp3) par34	20.13043
par17 (pp3) par32	26.261492
par17 (pp3) par35	26.261492
par32 (pp3) par35	26.261492
par17 (pp3) par43	20.852367
par17 (pp3) par44	20.852367
par43 (pp3) par44	20.852367
par17 (pp3) par43	20.93562
par17 (pp3) par108	20.93562
par43 (pp3) par108	20.93562
par17 (pp3) par45	23.042703
par17 (pp3) par50	23.042703
par45 (pp3) par50	23.042703
par17 (pp3) par52	22.05105
par17 (pp3) par93	22.05105
par52 (pp3) par93	22.05105
par17 (pp3) par69	22.804296
par17 (pp3) par70	22.804296
par69 (pp3) par70	22.804296
par17 (pp3) par76	20.505536
par17 (pp3) par85	20.505536
par76 (pp3) par85	20.505536
par17 (pp3) par76	20.78466
par17 (pp3) par86	20.78466
par76 (pp3) par86	20.78466
par17 (pp3) par76	20.857792
par17 (pp3) par87	20.857792
par76 (pp3) par87	20.857792
par17 (pp3) par76	20.519059
par17 (pp3) par88	20.519059
par76 (pp3) par88	20.519059
par17 (pp3) par77	20.442687
par17 (pp3) par85	20.442687
par77 (pp3) par85	20.442687
par17 (pp3) par77	20.731287
par17 (pp3) par86	20.731287
par77 (pp3) par86	20.731287
par17 (pp3) par77	20.803918
par17 (pp3) par87	20.803918
par77 (pp3) par87	20.803918
par17 (pp3) par77	20.458023
par17 (pp3) par88	20.458023
par77 (pp3) par88	20.458023
par17 (pp3) par78	20.408532
par17 (pp3) par85	20.408532
par78 (pp3) par85	20.408532
par17 (pp3) par78	20.712893
par17 (pp3) par86	20.712893
par78 (pp3) par86	20.712893
par17 (pp3) par78	20.784331
par17 (pp3) par87	20.784331
par78 (pp3) par87	20.784331
par17 (pp3) par78	20.4271
par17 (pp3) par88	20.4271
par78 (pp3) par88	20.4271
par17 (pp3) par79	20.904532
par17 (pp3) par85	20.904532
par79 (pp3) par85	20.904532
par17 (pp3) par79	20.798271
par17 (pp3) par86	20.798271
par79 (pp3) par86	20.798271
par17 (pp3) par79	20.881363
par17 (pp3) par87	20.881363
par79 (pp3) par87	20.881363
par17 (pp3) par79	20.84648
par17 (pp3) par88	20.84648
par79 (pp3) par88	20.84648
par17 (pp3) par81	20.67763
par17 (pp3) par85	20.67763
par81 (pp3) par85	20.67763
par17 (pp3) par81	20.924835
par17 (pp3) par86	20.924835
par81 (pp3) par86	20.924835
par17 (pp3) par81	20.999411
par17 (pp3) par87	20.999411
par81 (pp3) par87	20.999411
par17 (pp3) par81	20.68513
par17 (pp3) par88	20.68513
par81 (pp3) par88	20.68513
par17 (pp3) par82	20.608975
par17 (pp3) par85	20.608975
par82 (pp3) par85	20.608975
par17 (pp3) par82	20.868138
par17 (pp3) par86	20.868138
par82 (pp3) par86	20.868138
par17 (pp3) par82	20.942185
par17 (pp3) par87	20.942185
par82 (pp3) par87	20.942185
par17 (pp3) par82	20.618725
par17 (pp3) par88	20.618725
par82 (pp3) par88	20.618725
par17 (pp3) par83	21.066423
par17 (pp3) par85	21.066423
par83 (pp3) par85	21.066423
par17 (pp3) par83	20.965233
par17 (pp3) par86	20.965233
par83 (pp3) par86	20.965233
par17 (pp3) par83	21.047325
par17 (pp3) par87	21.047325
par83 (pp3) par87	21.047325
par17 (pp3) par83	21.009908
par17 (pp3) par88	21.009908
par83 (pp3) par88	21.009908
par17 (pp3) par84	21.224966
par17 (pp3) par85	21.224966
par84 (pp3) par85	21.224966
par17 (pp3) par84	21.237231
par17 (pp3) par86	21.237231
par84 (pp3) par86	21.237231
par17 (pp3) par84	21.317395
par17 (pp3) par87	21.317395
par84 (pp3) par87	21.317395
par17 (pp3) par84	21.189519
par17 (pp3) par88	21.189519
par84 (pp3) par88	21.189519
par17 (pp3) par93	582.3816
par17 (pp3) par95	582.3816
par93 (pp3) par95	582.3816
par18 (pp3) par20	547.60495
par18 (pp3) par21	547.60495
par20 (pp3) par21	547.60495
par18 (pp3) par20	32.872685
par18 (pp3) par52	32.872685
par20 (pp3) par52	32.872685
par18 (pp3) par20	20.726686
par18 (pp3) par92	20.726686
par20 (pp3) par92	20.726686
par18 (pp3) par20	2234.9776
par18 (pp3) par95	2234.9776
par20 (pp3) par95	2234.9776
par18 (pp3) par21	539.75819
par18 (pp3) par93	539.75819
par21 (pp3) par93	539.75819
par18 (pp3) par21	165.33341
par18 (pp3) par95	165.33341
par21 (pp3) par95	165.33341
par18 (pp3) par32	27.467104
par18 (pp3) par33	27.467104
par32 (pp3) par33	27.467104
par18 (pp3) par32	20.840103
par18 (pp3) par34	20.840103
par32 (pp3) par34	20.840103
par18 (pp3) par32	27.224353
par18 (pp3) par35	27.224353
par32 (pp3) par35	27.224353
par18 (pp3) par43	21.229147
par18 (pp3) par44	21.229147
par43 (pp3) par44	21.229147
par18 (pp3) par43	21.314953
par18 (pp3) par108	21.314953
par43 (pp3) par108	21.314953
par18 (pp3) par45	23.530034
par18 (pp3) par50	23.530034
par45 (pp3) par50	23.530034
par18 (pp3) par51	20.710114
par18 (pp3) par58	20.710114
par51 (pp3) par58	20.710114
par18 (pp3) par52	33.001375
par18 (pp3) par93	33.001375
par52 (pp3) par93	33.001375
par18 (pp3) par58	21.632347
par18 (pp3) par91	21.632347
par58 (pp3) par91	21.632347
par18 (pp3) par69	23.240506
par18 (pp3) par70	23.240506
par69 (pp3) par70	23.240506
par18 (pp3) par75	20.106723
par18 (pp3) par85	20.106723
par75 (pp3) par85	20.106723
par18 (pp3) par75	20.428935
par18 (pp3) par86	20.428935
par75 (pp3) par86	20.428935
par18 (pp3) par75	20.51465
par18 (pp3) par87	20.51465
par75 (pp3) par87	20.51465
par18 (pp3) par75	20.119923
par18 (pp3) par88	20.119923
par75 (pp3) par88	20.119923
par18 (pp3) par76	21.123719
par18 (pp3) par85	21.123719
par76 (pp3) par85	21.123719
par18 (pp3) par76	20.940649
par18 (pp3) par86	20.940649
par76 (pp3) par86	20.940649
par18 (pp3) par76	21.034369
par18 (pp3) par87	21.034369
par76 (pp3) par87	21.034369
par18 (pp3) par76	21.045679
par18 (pp3) par88	21.045679
par76 (pp3) par88	21.045679
par18 (pp3) par77	21.141949
par18 (pp3) par85	21.141949
par77 (pp3) par85	21.141949
par18 (pp3) par77	20.969657
par18 (pp3) par86	20.969657
par77 (pp3) par86	20.969657
par18 (pp3) par77	21.063821
par18 (pp3) par87	21.063821
par77 (pp3) par87	21.063821
par18 (pp3) par77	21.06561
par18 (pp3) par88	21.06561
par77 (pp3) par88	21.06561
par18 (pp3) par78	21.214698
par18 (pp3) par85	21.214698
par78 (pp3) par85	21.214698
par18 (pp3) par78	21.057026
par18 (pp3) par86	21.057026
par78 (pp3) par86	21.057026
par18 (pp3) par78	21.15134
par18 (pp3) par87	21.15134
par78 (pp3) par87	21.15134
par18 (pp3) par78	21.140931
par18 (pp3) par88	21.140931
par78 (pp3) par88	21.140931
par18 (pp3) par81	21.038875
par18 (pp3) par85	21.038875
par81 (pp3) par85	21.038875
par18 (pp3) par81	20.823218
par18 (pp3) par86	20.823218
par81 (pp3) par86	20.823218
par18 (pp3) par81	20.915344
par18 (pp3) par87	20.915344
par81 (pp3) par87	20.915344
par18 (pp3) par81	20.955793
par18 (pp3) par88	20.955793
par81 (pp3) par88	20.955793
par18 (pp3) par82	21.067538
par18 (pp3) par85	21.067538
par82 (pp3) par85	21.067538
par18 (pp3) par82	20.864036
par18 (pp3) par86	20.864036
par82 (pp3) par86	20.864036
par18 (pp3) par82	20.956772
par18 (pp3) par87	20.956772
par82 (pp3) par87	20.956772
par18 (pp3) par82	20.986328
par18 (pp3) par88	20.986328
par82 (pp3) par88	20.986328
par18 (pp3) par84	20.069608
par18 (pp3) par85	20.069608
par84 (pp3) par85	20.069608
par18 (pp3) par92	20.77326
par18 (pp3) par93	20.77326
par92 (pp3) par93	20.77326
par18 (pp3) par93	2292.7393
par18 (pp3) par95	2292.7393
par93 (pp3) par95	2292.7393
par19 (pp3) par20	346.39751
par19 (pp3) par21	346.39751
par20 (pp3) par21	346.39751
par19 (pp3) par20	30.72446
par19 (pp3) par52	30.72446
par20 (pp3) par52	30.72446
par19 (pp3) par20	2769.5296
par19 (pp3) par95	2769.5296
par20 (pp3) par95	2769.5296
par19 (pp3) par21	343.46408
par19 (pp3) par93	343.46408
par21 (pp3) par93	343.46408
par19 (pp3) par21	149.15251
par19 (pp3) par95	149.15251
par21 (pp3) par95	149.15251
par19 (pp3) par32	27.276586
par19 (pp3) par33	27.276586
par32 (pp3) par33	27.276586
par19 (pp3) par32	20.696442
par19 (pp3) par34	20.696442
par32 (pp3) par34	20.696442
par19 (pp3) par32	27.030616
par19 (pp3) par35	27.030616
par32 (pp3) par35	27.030616
par19 (pp3) par43	21.177617
par19 (pp3) par44	21.177617
par43 (pp3) par44	21.177617
par19 (pp3) par43	21.262982
par19 (pp3) par108	21.262982
par43 (pp3) par108	21.262982
par19 (pp3) par45	23.461383
par19 (pp3) par50	23.461383
par45 (pp3) par50	23.461383
par19 (pp3) par51	20.288104
par19 (pp3) par58	20.288104
par51 (pp3) par58	20.288104
par19 (pp3) par52	30.836317
par19 (pp3) par93	30.836317
par52 (pp3) par93	30.836317
par19 (pp3) par58	21.16005
par19 (pp3) par91	21.16005
par58 (pp3) par91	21.16005
par19 (pp3) par69	23.181531
par19 (pp3) par70	23.181531
par69 (pp3) par70	23.181531
par19 (pp3) par75	20.071425
par19 (pp3) par86	20.071425
par75 (pp3) par86	20.071425
par19 (pp3) par75	20.149432
par19 (pp3) par87	20.149432
par75 (pp3) par87	20.149432
par19 (pp3) par76	21.319127
par19 (pp3) par85	21.319127
par76 (pp3) par85	21.319127
par19 (pp3) par76	21.207753
par19 (pp3) par86	21.207753
par76 (pp3) par86	21.207753
par19 (pp3) par76	21.301169
par19 (pp3) par87	21.301169
par76 (pp3) par87	21.301169
par19 (pp3) par76	21.254281
par19 (pp3) par88	21.254281
par76 (pp3) par88	21.254281
par19 (pp3) par77	21.323343
par19 (pp3) par85	21.323343
par77 (pp3) par85	21.323343
par19 (pp3) par77	21.223732
par19 (pp3) par86	21.223732
par77 (pp3) par86	21.223732
par19 (pp3) par77	21.317417
par19 (pp3) par87	21.317417
par77 (pp3) par87	21.317417
par19 (pp3) par77	21.260442
par19 (pp3) par88	21.260442
par77 (pp3) par88	21.260442
par19 (pp3) par78	21.378701
par19 (pp3) par85	21.378701
par78 (pp3) par85	21.378701
par19 (pp3) par78	21.29551
par19 (pp3) par86	21.29551
par78 (pp3) par86	21.29551
par19 (pp3) par78	21.38908
par19 (pp3) par87	21.38908
par78 (pp3) par87	21.38908
par19 (pp3) par78	21.318799
par19 (pp3) par88	21.318799
par78 (pp3) par88	21.318799
par19 (pp3) par81	21.276641
par19 (pp3) par85	21.276641
par81 (pp3) par85	21.276641
par19 (pp3) par81	21.129087
par19 (pp3) par86	21.129087
par81 (pp3) par86	21.129087
par19 (pp3) par81	21.221439
par19 (pp3) par87	21.221439
par81 (pp3) par87	21.221439
par19 (pp3) par81	21.205902
par19 (pp3) par88	21.205902
par81 (pp3) par88	21.205902
par19 (pp3) par82	21.289322
par19 (pp3) par85	21.289322
par82 (pp3) par85	21.289322
par19 (pp3) par82	21.155279
par19 (pp3) par86	21.155279
par82 (pp3) par86	21.155279
par19 (pp3) par82	21.248045
par19 (pp3) par87	21.248045
par82 (pp3) par87	21.248045
par19 (pp3) par82	21.220775
par19 (pp3) par88	21.220775
par82 (pp3) par88	21.220775
par19 (pp3) par84	20.511524
par19 (pp3) par85	20.511524
par84 (pp3) par85	20.511524
par19 (pp3) par84	20.177591
par19 (pp3) par86	20.177591
par84 (pp3) par86	20.177591
par19 (pp3) par84	20.259955
par19 (pp3) par87	20.259955
par84 (pp3) par87	20.259955
par19 (pp3) par84	20.412108
par19 (pp3) par88	20.412108
par84 (pp3) par88	20.412108
par19 (pp3) par93	2413.4512
par19 (pp3) par95	2413.4512
par93 (pp3) par95	2413.4512
par20 (pp3) par21	782.69226
par20 (pp3) par94	782.69226
par21 (pp3) par94	782.69226
par20 (pp3) par21	154.66512
par20 (pp3) par95	154.66512
par21 (pp3) par95	154.66512
par20 (pp3) par21	561.81114
par20 (pp3) par96	561.81114
par21 (pp3) par96	561.81114
par20 (pp3) par32	29.356526
par20 (pp3) par33	29.356526
par32 (pp3) par33	29.356526
par20 (pp3) par32	22.262406
par20 (pp3) par34	22.262406
par32 (pp3) par34	22.262406
par20 (pp3) par32	29.18493
par20 (pp3) par35	29.18493
par32 (pp3) par35	29.18493
par20 (pp3) par43	22.004221
par20 (pp3) par44	22.004221
par43 (pp3) par44	22.004221
par20 (pp3) par43	22.096588
par20 (pp3) par108	22.096588
par43 (pp3) par108	22.096588
par20 (pp3) par45	24.543994
par20 (pp3) par50	24.543994
par45 (pp3) par50	24.543994
par20 (pp3) par51	31.767921
par20 (pp3) par58	31.767921
par51 (pp3) par58	31.767921
par20 (pp3) par52	34.570177
par20 (pp3) par94	34.570177
par52 (pp3) par94	34.570177
par20 (pp3) par52	32.728571
par20 (pp3) par96	32.728571
par52 (pp3) par96	32.728571
par20 (pp3) par53	27.657282
par20 (pp3) par58	27.657282
par53 (pp3) par58	27.657282
par20 (pp3) par53	21.280076
par20 (pp3) par92	21.280076
par53 (pp3) par92	21.280076
par20 (pp3) par55	29.588941
par20 (pp3) par58	29.588941
par55 (pp3) par58	29.588941
par20 (pp3) par57	29.588941
par20 (pp3) par58	29.588941
par57 (pp3) par58	29.588941
par20 (pp3) par58	31.403643
par20 (pp3) par90	31.403643
par58 (pp3) par90	31.403643
par20 (pp3) par58	33.934154
par20 (pp3) par91	33.934154
par58 (pp3) par91	33.934154
par20 (pp3) par69	24.111324
par20 (pp3) par70	24.111324
par69 (pp3) par70	24.111324
par20 (pp3) par92	21.913256
par20 (pp3) par94	21.913256
par92 (pp3) par94	21.913256
par20 (pp3) par92	20.665368
par20 (pp3) par96	20.665368
par92 (pp3) par96	20.665368
par20 (pp3) par94	1180.5736
par20 (pp3) par95	1180.5736
par94 (pp3) par95	1180.5736
par20 (pp3) par95	1951.1418
par20 (pp3) par96	1951.1418
par95 (pp3) par96	1951.1418
par21 (pp3) par32	23.724331
par21 (pp3) par33	23.724331
par32 (pp3) par33	23.724331
par21 (pp3) par32	23.442567
par21 (pp3) par35	23.442567
par32 (pp3) par35	23.442567
par21 (pp3) par45	21.644418
par21 (pp3) par50	21.644418
par45 (pp3) par50	21.644418
par21 (pp3) par51	22.557617
par21 (pp3) par58	22.557617
par51 (pp3) par58	22.557617
par21 (pp3) par55	20.045641
par21 (pp3) par58	20.045641
par55 (pp3) par58	20.045641
par21 (pp3) par57	20.045641
par21 (pp3) par58	20.045641
par57 (pp3) par58	20.045641
par21 (pp3) par58	20.100901
par21 (pp3) par90	20.100901
par58 (pp3) par90	20.100901
par21 (pp3) par58	22.636448
par21 (pp3) par91	22.636448
par58 (pp3) par91	22.636448
par21 (pp3) par69	21.502071
par21 (pp3) par70	21.502071
par69 (pp3) par70	21.502071
par21 (pp3) par93	772.80094
par21 (pp3) par94	772.80094
par93 (pp3) par94	772.80094
par21 (pp3) par93	155.27403
par21 (pp3) par95	155.27403
par93 (pp3) par95	155.27403
par21 (pp3) par93	556.05792
par21 (pp3) par96	556.05792
par93 (pp3) par96	556.05792
par21 (pp3) par94	174.35541
par21 (pp3) par95	174.35541
par94 (pp3) par95	174.35541
par21 (pp3) par95	166.43183
par21 (pp3) par96	166.43183
par95 (pp3) par96	166.43183
par22 (pp3) par45	20.917122
par22 (pp3) par50	20.917122
par45 (pp3) par50	20.917122
par22 (pp3) par58	20.294191
par22 (pp3) par91	20.294191
par58 (pp3) par91	20.294191
par22 (pp3) par69	20.76725
par22 (pp3) par70	20.76725
par69 (pp3) par70	20.76725
par23 (pp3) par45	20.670512
par23 (pp3) par50	20.670512
par45 (pp3) par50	20.670512
par23 (pp3) par58	20.210449
par23 (pp3) par91	20.210449
par58 (pp3) par91	20.210449
par23 (pp3) par69	20.518592
par23 (pp3) par70	20.518592
par69 (pp3) par70	20.518592
par24 (pp3) par45	20.701128
par24 (pp3) par50	20.701128
par45 (pp3) par50	20.701128
par24 (pp3) par58	20.222144
par24 (pp3) par91	20.222144
par58 (pp3) par91	20.222144
par24 (pp3) par69	20.550613
par24 (pp3) par70	20.550613
par69 (pp3) par70	20.550613
par25 (pp3) par45	20.67729
par25 (pp3) par50	20.67729
par45 (pp3) par50	20.67729
par25 (pp3) par58	20.211132
par25 (pp3) par91	20.211132
par58 (pp3) par91	20.211132
par25 (pp3) par69	20.525658
par25 (pp3) par70	20.525658
par69 (pp3) par70	20.525658
par26 (pp3) par58	20.437141
par26 (pp3) par91	20.437141
par58 (pp3) par91	20.437141
par26 (pp3) par71	72.955017
par26 (pp3) par75	72.955017
par71 (pp3) par75	72.955017
par26 (pp3) par71	411.77191
par26 (pp3) par76	411.77191
par71 (pp3) par76	411.77191
par26 (pp3) par71	453.5178
par26 (pp3) par77	453.5178
par71 (pp3) par77	453.5178
par26 (pp3) par71	485.98012
par26 (pp3) par78	485.98012
par71 (pp3) par78	485.98012
par26 (pp3) par71	88.203816
par26 (pp3) par79	88.203816
par71 (pp3) par79	88.203816
par26 (pp3) par71	310.57193
par26 (pp3) par81	310.57193
par71 (pp3) par81	310.57193
par26 (pp3) par71	344.78079
par26 (pp3) par82	344.78079
par71 (pp3) par82	344.78079
par26 (pp3) par71	88.195444
par26 (pp3) par83	88.195444
par71 (pp3) par83	88.195444
par26 (pp3) par71	113.56043
par26 (pp3) par84	113.56043
par71 (pp3) par84	113.56043
par26 (pp3) par72	68.67998
par26 (pp3) par75	68.67998
par72 (pp3) par75	68.67998
par26 (pp3) par72	765.49316
par26 (pp3) par76	765.49316
par72 (pp3) par76	765.49316
par26 (pp3) par72	878.11713
par26 (pp3) par77	878.11713
par72 (pp3) par77	878.11713
par26 (pp3) par72	884.81505
par26 (pp3) par78	884.81505
par72 (pp3) par78	884.81505
par26 (pp3) par72	96.478697
par26 (pp3) par79	96.478697
par72 (pp3) par79	96.478697
par26 (pp3) par72	484.51261
par26 (pp3) par81	484.51261
par72 (pp3) par81	484.51261
par26 (pp3) par72	573.29941
par26 (pp3) par82	573.29941
par72 (pp3) par82	573.29941
par26 (pp3) par72	96.689598
par26 (pp3) par83	96.689598
par72 (pp3) par83	96.689598
par26 (pp3) par72	128.70086
par26 (pp3) par84	128.70086
par72 (pp3) par84	128.70086
par26 (pp3) par73	64.252803
par26 (pp3) par75	64.252803
par73 (pp3) par75	64.252803
par26 (pp3) par73	1455.6947
par26 (pp3) par76	1455.6947
par73 (pp3) par76	1455.6947
par26 (pp3) par73	1160.8299
par26 (pp3) par77	1160.8299
par73 (pp3) par77	1160.8299
par26 (pp3) par73	814.50854
par26 (pp3) par78	814.50854
par73 (pp3) par78	814.50854
par26 (pp3) par73	107.52773
par26 (pp3) par79	107.52773
par73 (pp3) par79	107.52773
par26 (pp3) par73	1040.2418
par26 (pp3) par81	1040.2418
par73 (pp3) par81	1040.2418
par26 (pp3) par73	1403.7039
par26 (pp3) par82	1403.7039
par73 (pp3) par82	1403.7039
par26 (pp3) par73	107.93699
par26 (pp3) par83	107.93699
par73 (pp3) par83	107.93699
par26 (pp3) par73	149.77449
par26 (pp3) par84	149.77449
par73 (pp3) par84	149.77449
par26 (pp3) par74	74.859913
par26 (pp3) par75	74.859913
par74 (pp3) par75	74.859913
par26 (pp3) par74	367.65493
par26 (pp3) par76	367.65493
par74 (pp3) par76	367.65493
par26 (pp3) par74	403.83531
par26 (pp3) par77	403.83531
par74 (pp3) par77	403.83531
par26 (pp3) par74	438.94061
par26 (pp3) par78	438.94061
par74 (pp3) par78	438.94061
par26 (pp3) par74	85.36303
par26 (pp3) par79	85.36303
par74 (pp3) par79	85.36303
par26 (pp3) par74	281.85538
par26 (pp3) par81	281.85538
par74 (pp3) par81	281.85538
par26 (pp3) par74	310.66436
par26 (pp3) par82	310.66436
par74 (pp3) par82	310.66436
par26 (pp3) par74	85.377436
par26 (pp3) par83	85.377436
par74 (pp3) par83	85.377436
par26 (pp3) par74	109.00696
par26 (pp3) par84	109.00696
par74 (pp3) par84	109.00696
par26 (pp3) par99	47.114497
par26 (pp3) par104	47.114497
par99 (pp3) par104	47.114497
par26 (pp3) par99	39.656496
par26 (pp3) par105	39.656496
par99 (pp3) par105	39.656496
par26 (pp3) par100	49.189948
par26 (pp3) par104	49.189948
par100 (pp3) par104	49.189948
par26 (pp3) par100	50.171569
par26 (pp3) par105	50.171569
par100 (pp3) par105	50.171569
par26 (pp3) par101	51.051562
par26 (pp3) par104	51.051562
par101 (pp3) par104	51.051562
par26 (pp3) par101	49.324068
par26 (pp3) par105	49.324068
par101 (pp3) par105	49.324068
par26 (pp3) par102	47.064478
par26 (pp3) par104	47.064478
par102 (pp3) par104	47.064478
par26 (pp3) par102	39.549996
par26 (pp3) par105	39.549996
par102 (pp3) par105	39.549996
par26 (pp3) par103	49.569367
par26 (pp3) par104	49.569367
par103 (pp3) par104	49.569367
par26 (pp3) par103	49.736605
par26 (pp3) par105	49.736605
par103 (pp3) par105	49.736605
par27 (pp3) par58	20.453914
par27 (pp3) par91	20.453914
par58 (pp3) par91	20.453914
par27 (pp3) par71	70.809799
par27 (pp3) par75	70.809799
par71 (pp3) par75	70.809799
par27 (pp3) par71	721.32488
par27 (pp3) par76	721.32488
par71 (pp3) par76	721.32488
par27 (pp3) par71	893.66688
par27 (pp3) par77	893.66688
par71 (pp3) par77	893.66688
par27 (pp3) par71	1047.2548
par27 (pp3) par78	1047.2548
par71 (pp3) par78	1047.2548
par27 (pp3) par71	93.139517
par27 (pp3) par79	93.139517
par71 (pp3) par79	93.139517
par27 (pp3) par71	434.91272
par27 (pp3) par81	434.91272
par71 (pp3) par81	434.91272
par27 (pp3) par71	515.39271
par27 (pp3) par82	515.39271
par71 (pp3) par82	515.39271
par27 (pp3) par71	93.324948
par27 (pp3) par83	93.324948
par71 (pp3) par83	93.324948
par27 (pp3) par71	122.88325
par27 (pp3) par84	122.88325
par71 (pp3) par84	122.88325
par27 (pp3) par72	66.539426
par27 (pp3) par75	66.539426
par72 (pp3) par75	66.539426
par27 (pp3) par72	4244.058
par27 (pp3) par76	4244.058
par72 (pp3) par76	4244.058
par27 (pp3) par72	9340.1059
par27 (pp3) par77	9340.1059
par72 (pp3) par77	9340.1059
par27 (pp3) par72	1896.1628
par27 (pp3) par78	1896.1628
par72 (pp3) par78	1896.1628
par27 (pp3) par72	101.78811
par27 (pp3) par79	101.78811
par72 (pp3) par79	101.78811
par27 (pp3) par72	815.06319
par27 (pp3) par81	815.06319
par72 (pp3) par81	815.06319
par27 (pp3) par72	1177.9856
par27 (pp3) par82	1177.9856
par72 (pp3) par82	1177.9856
par27 (pp3) par72	102.29418
par27 (pp3) par83	102.29418
par72 (pp3) par83	102.29418
par27 (pp3) par72	139.49613
par27 (pp3) par84	139.49613
par72 (pp3) par84	139.49613
par27 (pp3) par73	62.248059
par27 (pp3) par75	62.248059
par73 (pp3) par75	62.248059
par27 (pp3) par73	1093.3069
par27 (pp3) par76	1093.3069
par73 (pp3) par76	1093.3069
par27 (pp3) par73	824.2154
par27 (pp3) par77	824.2154
par73 (pp3) par77	824.2154
par27 (pp3) par73	629.66316
par27 (pp3) par78	629.66316
par73 (pp3) par78	629.66316
par27 (pp3) par73	113.51143
par27 (pp3) par79	113.51143
par73 (pp3) par79	113.51143
par27 (pp3) par73	2314.3811
par27 (pp3) par81	2314.3811
par73 (pp3) par81	2314.3811
par27 (pp3) par73	2223.5128
par27 (pp3) par82	2223.5128
par73 (pp3) par82	2223.5128
par27 (pp3) par73	114.35549
par27 (pp3) par83	114.35549
par73 (pp3) par83	114.35549
par27 (pp3) par73	163.03035
par27 (pp3) par84	163.03035
par73 (pp3) par84	163.03035
par27 (pp3) par74	72.636867
par27 (pp3) par75	72.636867
par74 (pp3) par75	72.636867
par27 (pp3) par74	582.35338
par27 (pp3) par76	582.35338
par74 (pp3) par76	582.35338
par27 (pp3) par74	698.67864
par27 (pp3) par77	698.67864
par74 (pp3) par77	698.67864
par27 (pp3) par74	846.71684
par27 (pp3) par78	846.71684
par74 (pp3) par78	846.71684
par27 (pp3) par74	89.987355
par27 (pp3) par79	89.987355
par74 (pp3) par79	89.987355
par27 (pp3) par74	377.07621
par27 (pp3) par81	377.07621
par74 (pp3) par81	377.07621
par27 (pp3) par74	436.85812
par27 (pp3) par82	436.85812
par74 (pp3) par82	436.85812
par27 (pp3) par74	90.180212
par27 (pp3) par83	90.180212
par74 (pp3) par83	90.180212
par27 (pp3) par74	117.55741
par27 (pp3) par84	117.55741
par74 (pp3) par84	117.55741
par27 (pp3) par99	46.67462
par27 (pp3) par104	46.67462
par99 (pp3) par104	46.67462
par27 (pp3) par99	39.383145
par27 (pp3) par105	39.383145
par99 (pp3) par105	39.383145
par27 (pp3) par100	48.935788
par27 (pp3) par104	48.935788
par100 (pp3) par104	48.935788
par27 (pp3) par100	49.890969
par27 (pp3) par105	49.890969
par100 (pp3) par105	49.890969
par27 (pp3) par101	50.703456
par27 (pp3) par104	50.703456
par101 (pp3) par104	50.703456
par27 (pp3) par101	48.997276
par27 (pp3) par105	48.997276
par101 (pp3) par105	48.997276
par27 (pp3) par102	46.598665
par27 (pp3) par104	46.598665
par102 (pp3) par104	46.598665
par27 (pp3) par102	39.261884
par27 (pp3) par105	39.261884
par102 (pp3) par105	39.261884
par27 (pp3) par103	49.300304
par27 (pp3) par104	49.300304
par103 (pp3) par104	49.300304
par27 (pp3) par103	49.453785
par27 (pp3) par105	49.453785
par103 (pp3) par105	49.453785
par28 (pp3) par58	20.452097
par28 (pp3) par91	20.452097
par58 (pp3) par91	20.452097
par28 (pp3) par71	71.089304
par28 (pp3) par75	71.089304
par71 (pp3) par75	71.089304
par28 (pp3) par71	674.18528
par28 (pp3) par76	674.18528
par71 (pp3) par76	674.18528
par28 (pp3) par71	819.94546
par28 (pp3) par77	819.94546
par71 (pp3) par77	819.94546
par28 (pp3) par71	951.60597
par28 (pp3) par78	951.60597
par71 (pp3) par78	951.60597
par28 (pp3) par71	92.541041
par28 (pp3) par79	92.541041
par71 (pp3) par79	92.541041
par28 (pp3) par71	418.96965
par28 (pp3) par81	418.96965
par71 (pp3) par81	418.96965
par28 (pp3) par71	492.43667
par28 (pp3) par82	492.43667
par71 (pp3) par82	492.43667
par28 (pp3) par71	92.711657
par28 (pp3) par83	92.711657
par71 (pp3) par83	92.711657
par28 (pp3) par71	121.78895
par28 (pp3) par84	121.78895
par71 (pp3) par84	121.78895
par28 (pp3) par72	66.803677
par28 (pp3) par75	66.803677
par72 (pp3) par75	66.803677
par28 (pp3) par72	3000.5589
par28 (pp3) par76	3000.5589
par72 (pp3) par76	3000.5589
par28 (pp3) par72	6425.6525
par28 (pp3) par77	6425.6525
par72 (pp3) par77	6425.6525
par28 (pp3) par72	2006.935
par28 (pp3) par78	2006.935
par72 (pp3) par78	2006.935
par28 (pp3) par72	101.12505
par28 (pp3) par79	101.12505
par72 (pp3) par79	101.12505
par28 (pp3) par72	768.68632
par28 (pp3) par81	768.68632
par72 (pp3) par81	768.68632
par28 (pp3) par72	1080.2008
par28 (pp3) par82	1080.2008
par72 (pp3) par82	1080.2008
par28 (pp3) par72	101.60634
par28 (pp3) par83	101.60634
par72 (pp3) par83	101.60634
par28 (pp3) par72	138.19715
par28 (pp3) par84	138.19715
par72 (pp3) par84	138.19715
par28 (pp3) par73	62.490731
par28 (pp3) par75	62.490731
par73 (pp3) par75	62.490731
par28 (pp3) par73	1221.8349
par28 (pp3) par76	1221.8349
par73 (pp3) par76	1221.8349
par28 (pp3) par73	889.95654
par28 (pp3) par77	889.95654
par73 (pp3) par77	889.95654
par28 (pp3) par73	663.67074
par28 (pp3) par78	663.67074
par73 (pp3) par78	663.67074
par28 (pp3) par73	112.75581
par28 (pp3) par79	112.75581
par73 (pp3) par79	112.75581
par28 (pp3) par73	2571.8935
par28 (pp3) par81	2571.8935
par73 (pp3) par81	2571.8935
par28 (pp3) par73	2934.4555
par28 (pp3) par82	2934.4555
par73 (pp3) par82	2934.4555
par28 (pp3) par73	113.56205
par28 (pp3) par83	113.56205
par73 (pp3) par83	113.56205
par28 (pp3) par73	161.43815
par28 (pp3) par84	161.43815
par73 (pp3) par84	161.43815
par28 (pp3) par74	72.926149
par28 (pp3) par75	72.926149
par74 (pp3) par75	72.926149
par28 (pp3) par74	551.05535
par28 (pp3) par76	551.05535
par74 (pp3) par76	551.05535
par28 (pp3) par74	652.31593
par28 (pp3) par77	652.31593
par74 (pp3) par77	652.31593
par28 (pp3) par74	777.66632
par28 (pp3) par78	777.66632
par74 (pp3) par78	777.66632
par28 (pp3) par74	89.423052
par28 (pp3) par79	89.423052
par74 (pp3) par79	89.423052
par28 (pp3) par74	364.91866
par28 (pp3) par81	364.91866
par74 (pp3) par81	364.91866
par28 (pp3) par74	420.13096
par28 (pp3) par82	420.13096
par74 (pp3) par82	420.13096
par28 (pp3) par74	89.602167
par28 (pp3) par83	89.602167
par74 (pp3) par83	89.602167
par28 (pp3) par74	116.54503
par28 (pp3) par84	116.54503
par74 (pp3) par84	116.54503
par28 (pp3) par99	46.760847
par28 (pp3) par104	46.760847
par99 (pp3) par104	46.760847
par28 (pp3) par99	39.439233
par28 (pp3) par105	39.439233
par99 (pp3) par105	39.439233
par28 (pp3) par100	49.001952
par28 (pp3) par104	49.001952
par100 (pp3) par104	49.001952
par28 (pp3) par100	49.968386
par28 (pp3) par105	49.968386
par100 (pp3) par105	49.968386
par28 (pp3) par101	50.785078
par28 (pp3) par104	50.785078
par101 (pp3) par104	50.785078
par28 (pp3) par101	49.07816
par28 (pp3) par105	49.07816
par101 (pp3) par105	49.07816
par28 (pp3) par102	46.685969
par28 (pp3) par104	46.685969
par102 (pp3) par104	46.685969
par28 (pp3) par102	39.318385
par28 (pp3) par105	39.318385
par102 (pp3) par105	39.318385
par28 (pp3) par103	49.369775
par28 (pp3) par104	49.369775
par103 (pp3) par104	49.369775
par28 (pp3) par103	49.531098
par28 (pp3) par105	49.531098
par103 (pp3) par105	49.531098
par29 (pp3) par58	20.449691
par29 (pp3) par91	20.449691
par58 (pp3) par91	20.449691
par29 (pp3) par71	71.385834
par29 (pp3) par75	71.385834
par71 (pp3) par75	71.385834
par29 (pp3) par71	610.07344
par29 (pp3) par76	610.07344
par71 (pp3) par76	610.07344
par29 (pp3) par71	721.03403
par29 (pp3) par77	721.03403
par71 (pp3) par77	721.03403
par29 (pp3) par71	813.8051
par29 (pp3) par78	813.8051
par71 (pp3) par78	813.8051
par29 (pp3) par71	91.900167
par29 (pp3) par79	91.900167
par71 (pp3) par79	91.900167
par29 (pp3) par71	397.34854
par29 (pp3) par81	397.34854
par71 (pp3) par81	397.34854
par29 (pp3) par71	461.2228
par29 (pp3) par82	461.2228
par71 (pp3) par82	461.2228
par29 (pp3) par71	92.029944
par29 (pp3) par83	92.029944
par71 (pp3) par83	92.029944
par29 (pp3) par71	120.50658
par29 (pp3) par84	120.50658
par71 (pp3) par84	120.50658
par29 (pp3) par72	67.104924
par29 (pp3) par75	67.104924
par72 (pp3) par75	67.104924
par29 (pp3) par72	2084.5878
par29 (pp3) par76	2084.5878
par72 (pp3) par76	2084.5878
par29 (pp3) par72	3285.4695
par29 (pp3) par77	3285.4695
par72 (pp3) par77	3285.4695
par29 (pp3) par72	1868.5234
par29 (pp3) par78	1868.5234
par72 (pp3) par78	1868.5234
par29 (pp3) par72	100.47745
par29 (pp3) par79	100.47745
par72 (pp3) par79	100.47745
par29 (pp3) par72	714.00663
par29 (pp3) par81	714.00663
par72 (pp3) par81	714.00663
par29 (pp3) par72	968.37691
par29 (pp3) par82	968.37691
par72 (pp3) par82	968.37691
par29 (pp3) par72	100.9001
par29 (pp3) par83	100.9001
par72 (pp3) par83	100.9001
par29 (pp3) par72	136.80123
par29 (pp3) par84	136.80123
par72 (pp3) par84	136.80123
par29 (pp3) par73	62.772798
par29 (pp3) par75	62.772798
par73 (pp3) par75	62.772798
par29 (pp3) par73	1414.3976
par29 (pp3) par76	1414.3976
par73 (pp3) par76	1414.3976
par29 (pp3) par73	979.65161
par29 (pp3) par77	979.65161
par73 (pp3) par77	979.65161
par29 (pp3) par73	703.66951
par29 (pp3) par78	703.66951
par73 (pp3) par78	703.66951
par29 (pp3) par73	112.06402
par29 (pp3) par79	112.06402
par73 (pp3) par79	112.06402
par29 (pp3) par73	2759.9397
par29 (pp3) par81	2759.9397
par73 (pp3) par81	2759.9397
par29 (pp3) par73	5238.498
par29 (pp3) par82	5238.498
par73 (pp3) par82	5238.498
par29 (pp3) par73	112.78609
par29 (pp3) par83	112.78609
par73 (pp3) par83	112.78609
par29 (pp3) par73	159.81269
par29 (pp3) par84	159.81269
par73 (pp3) par84	159.81269
par29 (pp3) par74	73.235804
par29 (pp3) par75	73.235804
par74 (pp3) par75	73.235804
par29 (pp3) par74	510.74497
par29 (pp3) par76	510.74497
par74 (pp3) par76	510.74497
par29 (pp3) par74	593.41227
par29 (pp3) par77	593.41227
par74 (pp3) par77	593.41227
par29 (pp3) par74	687.97444
par29 (pp3) par78	687.97444
par74 (pp3) par78	687.97444
par29 (pp3) par74	88.825532
par29 (pp3) par79	88.825532
par74 (pp3) par79	88.825532
par29 (pp3) par74	349.21735
par29 (pp3) par81	349.21735
par74 (pp3) par81	349.21735
par29 (pp3) par74	398.5336
par29 (pp3) par82	398.5336
par74 (pp3) par82	398.5336
par29 (pp3) par74	88.967395
par29 (pp3) par83	88.967395
par74 (pp3) par83	88.967395
par29 (pp3) par74	115.37856
par29 (pp3) par84	115.37856
par74 (pp3) par84	115.37856
par29 (pp3) par99	46.782666
par29 (pp3) par104	46.782666
par99 (pp3) par104	46.782666
par29 (pp3) par99	39.450723
par29 (pp3) par105	39.450723
par99 (pp3) par105	39.450723
par29 (pp3) par100	48.996025
par29 (pp3) par104	48.996025
par100 (pp3) par104	48.996025
par29 (pp3) par100	49.957896
par29 (pp3) par105	49.957896
par100 (pp3) par105	49.957896
par29 (pp3) par101	50.787107
par29 (pp3) par104	50.787107
par101 (pp3) par104	50.787107
par29 (pp3) par101	49.076265
par29 (pp3) par105	49.076265
par101 (pp3) par105	49.076265
par29 (pp3) par102	46.713423
par29 (pp3) par104	46.713423
par102 (pp3) par104	46.713423
par29 (pp3) par102	39.333322
par29 (pp3) par105	39.333322
par102 (pp3) par105	39.333322
par29 (pp3) par103	49.364195
par29 (pp3) par104	49.364195
par103 (pp3) par104	49.364195
par29 (pp3) par103	49.52137
par29 (pp3) par105	49.52137
par103 (pp3) par105	49.52137
par30 (pp3) par58	20.442059
par30 (pp3) par91	20.442059
par58 (pp3) par91	20.442059
par30 (pp3) par71	72.339675
par30 (pp3) par75	72.339675
par71 (pp3) par75	72.339675
par30 (pp3) par71	473.75566
par30 (pp3) par76	473.75566
par71 (pp3) par76	473.75566
par30 (pp3) par71	532.30937
par30 (pp3) par77	532.30937
par71 (pp3) par77	532.30937
par30 (pp3) par71	578.56613
par30 (pp3) par78	578.56613
par71 (pp3) par78	578.56613
par30 (pp3) par71	89.687204
par30 (pp3) par79	89.687204
par71 (pp3) par79	89.687204
par30 (pp3) par71	341.09874
par30 (pp3) par81	341.09874
par71 (pp3) par81	341.09874
par30 (pp3) par71	384.35471
par30 (pp3) par82	384.35471
par71 (pp3) par82	384.35471
par30 (pp3) par71	89.73042
par30 (pp3) par83	89.73042
par71 (pp3) par83	89.73042
par30 (pp3) par71	116.32145
par30 (pp3) par84	116.32145
par71 (pp3) par84	116.32145
par30 (pp3) par72	68.058211
par30 (pp3) par75	68.058211
par72 (pp3) par75	68.058211
par30 (pp3) par72	1025.0559
par30 (pp3) par76	1025.0559
par72 (pp3) par76	1025.0559
par30 (pp3) par72	1238.9729
par30 (pp3) par77	1238.9729
par72 (pp3) par77	1238.9729
par30 (pp3) par72	1180.4862
par30 (pp3) par78	1180.4862
par72 (pp3) par78	1180.4862
par30 (pp3) par72	98.100573
par30 (pp3) par79	98.100573
par72 (pp3) par79	98.100573
par30 (pp3) par72	561.21267
par30 (pp3) par81	561.21267
par72 (pp3) par81	561.21267
par30 (pp3) par72	692.18234
par30 (pp3) par82	692.18234
par72 (pp3) par82	692.18234
par30 (pp3) par72	98.391228
par30 (pp3) par83	98.391228
par72 (pp3) par83	98.391228
par30 (pp3) par72	131.96136
par30 (pp3) par84	131.96136
par72 (pp3) par84	131.96136
par30 (pp3) par73	63.66673
par30 (pp3) par75	63.66673
par73 (pp3) par75	63.66673
par30 (pp3) par73	1790.5376
par30 (pp3) par76	1790.5376
par73 (pp3) par76	1790.5376
par30 (pp3) par73	1202.6298
par30 (pp3) par77	1202.6298
par73 (pp3) par77	1202.6298
par30 (pp3) par73	805.30476
par30 (pp3) par78	805.30476
par73 (pp3) par78	805.30476
par30 (pp3) par73	109.39145
par30 (pp3) par79	109.39145
par73 (pp3) par79	109.39145
par30 (pp3) par73	1516.9784
par30 (pp3) par81	1516.9784
par73 (pp3) par81	1516.9784
par30 (pp3) par73	2606.0276
par30 (pp3) par82	2606.0276
par73 (pp3) par82	2606.0276
par30 (pp3) par73	109.91897
par30 (pp3) par83	109.91897
par73 (pp3) par83	109.91897
par30 (pp3) par73	153.8822
par30 (pp3) par84	153.8822
par73 (pp3) par84	153.8822
par30 (pp3) par74	74.223595
par30 (pp3) par75	74.223595
par74 (pp3) par75	74.223595
par30 (pp3) par74	414.6334
par30 (pp3) par76	414.6334
par74 (pp3) par76	414.6334
par30 (pp3) par74	463.24414
par30 (pp3) par77	463.24414
par74 (pp3) par77	463.24414
par30 (pp3) par74	512.68336
par30 (pp3) par78	512.68336
par74 (pp3) par78	512.68336
par30 (pp3) par74	86.751493
par30 (pp3) par79	86.751493
par74 (pp3) par79	86.751493
par30 (pp3) par74	306.05511
par30 (pp3) par81	306.05511
par74 (pp3) par81	306.05511
par30 (pp3) par74	341.4136
par30 (pp3) par82	341.4136
par74 (pp3) par82	341.4136
par30 (pp3) par74	86.813655
par30 (pp3) par83	86.813655
par74 (pp3) par83	86.813655
par30 (pp3) par74	111.5391
par30 (pp3) par84	111.5391
par74 (pp3) par84	111.5391
par30 (pp3) par99	46.990498
par30 (pp3) par104	46.990498
par99 (pp3) par104	46.990498
par30 (pp3) par99	39.579602
par30 (pp3) par105	39.579602
par99 (pp3) par105	39.579602
par30 (pp3) par100	49.123136
par30 (pp3) par104	49.123136
par100 (pp3) par104	49.123136
par30 (pp3) par100	50.097704
par30 (pp3) par105	50.097704
par100 (pp3) par105	50.097704
par30 (pp3) par101	50.957501
par30 (pp3) par104	50.957501
par101 (pp3) par104	50.957501
par30 (pp3) par101	49.235716
par30 (pp3) par105	49.235716
par101 (pp3) par105	49.235716
par30 (pp3) par102	46.932312
par30 (pp3) par104	46.932312
par102 (pp3) par104	46.932312
par30 (pp3) par102	39.468438
par30 (pp3) par105	39.468438
par102 (pp3) par105	39.468438
par30 (pp3) par103	49.498367
par30 (pp3) par104	49.498367
par103 (pp3) par104	49.498367
par30 (pp3) par103	49.661887
par30 (pp3) par105	49.661887
par103 (pp3) par105	49.661887
par31 (pp3) par58	20.433838
par31 (pp3) par91	20.433838
par58 (pp3) par91	20.433838
par31 (pp3) par71	73.36362
par31 (pp3) par75	73.36362
par71 (pp3) par75	73.36362
par31 (pp3) par71	380.26689
par31 (pp3) par76	380.26689
par71 (pp3) par76	380.26689
par31 (pp3) par71	414.97952
par31 (pp3) par77	414.97952
par71 (pp3) par77	414.97952
par31 (pp3) par71	442.20118
par31 (pp3) par78	442.20118
par71 (pp3) par78	442.20118
par31 (pp3) par71	87.197739
par31 (pp3) par79	87.197739
par71 (pp3) par79	87.197739
par31 (pp3) par71	293.51604
par31 (pp3) par81	293.51604
par71 (pp3) par81	293.51604
par31 (pp3) par71	323.32244
par31 (pp3) par82	323.32244
par71 (pp3) par82	323.32244
par31 (pp3) par71	87.166063
par31 (pp3) par83	87.166063
par71 (pp3) par83	87.166063
par31 (pp3) par71	111.75182
par31 (pp3) par84	111.75182
par71 (pp3) par84	111.75182
par31 (pp3) par72	69.089678
par31 (pp3) par75	69.089678
par72 (pp3) par75	69.089678
par31 (pp3) par72	659.65141
par31 (pp3) par76	659.65141
par72 (pp3) par76	659.65141
par31 (pp3) par72	742.10904
par31 (pp3) par77	742.10904
par72 (pp3) par77	742.10904
par31 (pp3) par72	759.97757
par31 (pp3) par78	759.97757
par72 (pp3) par78	759.97757
par31 (pp3) par72	95.352909
par31 (pp3) par79	95.352909
par72 (pp3) par79	95.352909
par31 (pp3) par72	443.97851
par31 (pp3) par81	443.97851
par72 (pp3) par81	443.97851
par31 (pp3) par72	515.04118
par31 (pp3) par82	515.04118
par72 (pp3) par82	515.04118
par31 (pp3) par72	95.525285
par31 (pp3) par83	95.525285
par72 (pp3) par83	95.525285
par31 (pp3) par72	126.51839
par31 (pp3) par84	126.51839
par72 (pp3) par84	126.51839
par31 (pp3) par73	64.640184
par31 (pp3) par75	64.640184
par73 (pp3) par75	64.640184
par31 (pp3) par73	1222.7012
par31 (pp3) par76	1222.7012
par73 (pp3) par76	1222.7012
par31 (pp3) par73	1074.2337
par31 (pp3) par77	1074.2337
par73 (pp3) par77	1074.2337
par31 (pp3) par73	798.77901
par31 (pp3) par78	798.77901
par73 (pp3) par78	798.77901
par31 (pp3) par73	106.21473
par31 (pp3) par79	106.21473
par73 (pp3) par79	106.21473
par31 (pp3) par73	863.08532
par31 (pp3) par81	863.08532
par73 (pp3) par81	863.08532
par31 (pp3) par73	1091.1654
par31 (pp3) par82	1091.1654
par73 (pp3) par82	1091.1654
par31 (pp3) par73	106.56552
par31 (pp3) par83	106.56552
par73 (pp3) par83	106.56552
par31 (pp3) par73	146.99349
par31 (pp3) par84	146.99349
par73 (pp3) par84	146.99349
par31 (pp3) par74	75.279703
par31 (pp3) par75	75.279703
par74 (pp3) par75	75.279703
par31 (pp3) par74	342.58313
par31 (pp3) par76	342.58313
par74 (pp3) par76	342.58313
par31 (pp3) par74	373.15731
par31 (pp3) par77	373.15731
par74 (pp3) par77	373.15731
par31 (pp3) par74	402.43099
par31 (pp3) par78	402.43099
par74 (pp3) par78	402.43099
par31 (pp3) par74	84.417979
par31 (pp3) par79	84.417979
par74 (pp3) par79	84.417979
par31 (pp3) par74	267.90777
par31 (pp3) par81	267.90777
par74 (pp3) par81	267.90777
par31 (pp3) par74	293.35893
par31 (pp3) par82	293.35893
par74 (pp3) par82	293.35893
par31 (pp3) par74	84.410538
par31 (pp3) par83	84.410538
par74 (pp3) par83	84.410538
par31 (pp3) par74	107.33877
par31 (pp3) par84	107.33877
par74 (pp3) par84	107.33877
par31 (pp3) par99	47.238592
par31 (pp3) par104	47.238592
par99 (pp3) par104	47.238592
par31 (pp3) par99	39.73487
par31 (pp3) par105	39.73487
par99 (pp3) par105	39.73487
par31 (pp3) par100	49.278416
par31 (pp3) par104	49.278416
par100 (pp3) par104	49.278416
par31 (pp3) par100	50.272372
par31 (pp3) par105	50.272372
par100 (pp3) par105	50.272372
par31 (pp3) par101	51.163654
par31 (pp3) par104	51.163654
par101 (pp3) par104	51.163654
par31 (pp3) par101	49.432198
par31 (pp3) par105	49.432198
par101 (pp3) par105	49.432198
par31 (pp3) par102	47.192
par31 (pp3) par104	47.192
par102 (pp3) par104	47.192
par31 (pp3) par102	39.630086
par31 (pp3) par105	39.630086
par102 (pp3) par105	39.630086
par31 (pp3) par103	49.662396
par31 (pp3) par104	49.662396
par103 (pp3) par104	49.662396
par31 (pp3) par103	49.837426
par31 (pp3) par105	49.837426
par103 (pp3) par105	49.837426
par32 (pp3) par33	23.995132
par32 (pp3) par51	23.995132
par33 (pp3) par51	23.995132
par32 (pp3) par33	23.915937
par32 (pp3) par53	23.915937
par33 (pp3) par53	23.915937
par32 (pp3) par33	24.896947
par32 (pp3) par54	24.896947
par33 (pp3) par54	24.896947
par32 (pp3) par33	23.816132
par32 (pp3) par55	23.816132
par33 (pp3) par55	23.816132
par32 (pp3) par33	24.444286
par32 (pp3) par56	24.444286
par33 (pp3) par56	24.444286
par32 (pp3) par33	23.816132
par32 (pp3) par57	23.816132
par33 (pp3) par57	23.816132
par32 (pp3) par33	25.262803
par32 (pp3) par58	25.262803
par33 (pp3) par58	25.262803
par32 (pp3) par33	20.004877
par32 (pp3) par68	20.004877
par33 (pp3) par68	20.004877
par32 (pp3) par33	25.156306
par32 (pp3) par71	25.156306
par33 (pp3) par71	25.156306
par32 (pp3) par33	25.143474
par32 (pp3) par72	25.143474
par33 (pp3) par72	25.143474
par32 (pp3) par33	25.119061
par32 (pp3) par73	25.119061
par33 (pp3) par73	25.119061
par32 (pp3) par33	25.168539
par32 (pp3) par74	25.168539
par33 (pp3) par74	25.168539
par32 (pp3) par33	26.682557
par32 (pp3) par75	26.682557
par33 (pp3) par75	26.682557
par32 (pp3) par33	25.941277
par32 (pp3) par76	25.941277
par33 (pp3) par76	25.941277
par32 (pp3) par33	25.955268
par32 (pp3) par77	25.955268
par33 (pp3) par77	25.955268
par32 (pp3) par33	25.981846
[truncated: 2,639 more rows]
