# Supplementary material for: Parameter identifiability analysis and visualization in large-scale kinetic models of biosystems
Source: BMC Syst Biol. 2017 May 5;11:54. doi: 10.1186/s12918-017-0428-y (PMC5420165; doi:10.1186/s12918-017-0428-y)
Supplement: Supplementary file 1 — VisId toolbox. This compressed folder contains the VisId MATLAB toolbox. (ZIP 1030 KB) [file 12918_2017_428_MOESM1_ESM.zip › visid-master/case_studies/circadian/cytoscape/hcgrps_HCI.sif]

n1	pp	g1
n1	pp	m1
n1	pp	k1
n1	pp	r3
n1	pp	r4
g1	pp	m1
g1	pp	k1
g1	pp	r3
g1	pp	r4
g2	pp	p1
g2	pp	r1
m1	pp	k1
m1	pp	r3
m1	pp	r4
m7	pp	k7
m7	pp	p3
m7	pp	q1
m7	pp	q2
k1	pp	r3
k1	pp	r4
k7	pp	p3
k7	pp	q1
k7	pp	q2
p3	pp	q1
p3	pp	q2
r1	pp	r2
r3	pp	r4
q1	pp	q2
n1	pp	G1
n2	pp	G1
m4	pp	G1
n1	pp	G2
n2	pp	G2
k4	pp	G2
n1	pp	G3
g2	pp	G3
m2	pp	G3
n1	pp	G4
g2	pp	G4
m3	pp	G4
n1	pp	G5
g2	pp	G5
k2	pp	G5
n1	pp	G6
g2	pp	G6
k3	pp	G6
n1	pp	G7
g2	pp	G7
r2	pp	G7
n1	pp	G8
m2	pp	G8
p1	pp	G8
n1	pp	G9
m2	pp	G9
r1	pp	G9
n1	pp	G10
m3	pp	G10
p1	pp	G10
n1	pp	G11
m3	pp	G11
r1	pp	G11
n1	pp	G12
m3	pp	G12
r2	pp	G12
n1	pp	G13
m4	pp	G13
k4	pp	G13
n1	pp	G14
m5	pp	G14
p2	pp	G14
n1	pp	G15
m5	pp	G15
r2	pp	G15
n1	pp	G16
m6	pp	G16
r1	pp	G16
n1	pp	G17
m6	pp	G17
r2	pp	G17
n1	pp	G18
k2	pp	G18
r1	pp	G18
n1	pp	G19
k3	pp	G19
r1	pp	G19
n1	pp	G20
p1	pp	G20
r1	pp	G20
n1	pp	G21
p1	pp	G21
r2	pp	G21
n1	pp	G22
p2	pp	G22
r1	pp	G22
n1	pp	G23
p2	pp	G23
r2	pp	G23
n2	pp	G24
g1	pp	G24
m4	pp	G24
n2	pp	G25
g1	pp	G25
k4	pp	G25
n2	pp	G26
g2	pp	G26
m4	pp	G26
n2	pp	G27
g2	pp	G27
k4	pp	G27
n2	pp	G28
g2	pp	G28
r2	pp	G28
n2	pp	G29
m1	pp	G29
m4	pp	G29
n2	pp	G30
m1	pp	G30
k4	pp	G30
n2	pp	G31
m4	pp	G31
k1	pp	G31
n2	pp	G32
m4	pp	G32
k3	pp	G32
n2	pp	G33
m4	pp	G33
k4	pp	G33
n2	pp	G34
m4	pp	G34
p1	pp	G34
n2	pp	G35
m4	pp	G35
r1	pp	G35
n2	pp	G36
m4	pp	G36
r2	pp	G36
n2	pp	G37
m4	pp	G37
r3	pp	G37
n2	pp	G38
m4	pp	G38
r4	pp	G38
n2	pp	G39
k1	pp	G39
k4	pp	G39
n2	pp	G40
k2	pp	G40
k3	pp	G40
n2	pp	G41
k3	pp	G41
p1	pp	G41
n2	pp	G42
k4	pp	G42
p1	pp	G42
n2	pp	G43
k4	pp	G43
r1	pp	G43
n2	pp	G44
k4	pp	G44
r2	pp	G44
n2	pp	G45
k4	pp	G45
r3	pp	G45
n2	pp	G46
k4	pp	G46
r4	pp	G46
n2	pp	G47
p1	pp	G47
r2	pp	G47
g1	pp	G48
g2	pp	G48
m2	pp	G48
g1	pp	G49
g2	pp	G49
m3	pp	G49
g1	pp	G50
g2	pp	G50
k3	pp	G50
g1	pp	G51
m3	pp	G51
p1	pp	G51
g1	pp	G52
m3	pp	G52
r1	pp	G52
g1	pp	G53
m4	pp	G53
k4	pp	G53
g1	pp	G54
m5	pp	G54
r1	pp	G54
g1	pp	G55
m6	pp	G55
r1	pp	G55
g1	pp	G56
p1	pp	G56
r1	pp	G56
g1	pp	G57
p2	pp	G57
r1	pp	G57
g2	pp	G58
m1	pp	G58
m3	pp	G58
g2	pp	G59
m1	pp	G59
k2	pp	G59
g2	pp	G60
m1	pp	G60
k3	pp	G60
g2	pp	G61
m1	pp	G61
r2	pp	G61
g2	pp	G62
m2	pp	G62
r2	pp	G62
g2	pp	G63
m2	pp	G63
r3	pp	G63
g2	pp	G64
m2	pp	G64
r4	pp	G64
g2	pp	G65
m3	pp	G65
k1	pp	G65
g2	pp	G66
m3	pp	G66
r2	pp	G66
g2	pp	G67
m3	pp	G67
r3	pp	G67
g2	pp	G68
m3	pp	G68
r4	pp	G68
g2	pp	G69
m4	pp	G69
k4	pp	G69
g2	pp	G70
m4	pp	G70
r2	pp	G70
g2	pp	G71
m5	pp	G71
k6	pp	G71
g2	pp	G72
m7	pp	G72
r2	pp	G72
g2	pp	G73
k1	pp	G73
k3	pp	G73
g2	pp	G74
k2	pp	G74
k3	pp	G74
g2	pp	G75
k2	pp	G75
r2	pp	G75
g2	pp	G76
k2	pp	G76
r4	pp	G76
g2	pp	G77
k3	pp	G77
r2	pp	G77
g2	pp	G78
k3	pp	G78
r3	pp	G78
g2	pp	G79
k3	pp	G79
r4	pp	G79
g2	pp	G80
k4	pp	G80
r2	pp	G80
g2	pp	G81
k5	pp	G81
r2	pp	G81
g2	pp	G82
k7	pp	G82
r2	pp	G82
g2	pp	G83
p3	pp	G83
r2	pp	G83
g2	pp	G84
r2	pp	G84
q1	pp	G84
g2	pp	G85
r2	pp	G85
q2	pp	G85
m1	pp	G86
m3	pp	G86
p1	pp	G86
m1	pp	G87
m3	pp	G87
r1	pp	G87
m1	pp	G88
m3	pp	G88
r2	pp	G88
m1	pp	G89
m4	pp	G89
k4	pp	G89
m1	pp	G90
m5	pp	G90
p2	pp	G90
m1	pp	G91
m5	pp	G91
r2	pp	G91
m1	pp	G92
m6	pp	G92
r1	pp	G92
m1	pp	G93
m6	pp	G93
r2	pp	G93
m1	pp	G94
k3	pp	G94
r1	pp	G94
m1	pp	G95
p1	pp	G95
r1	pp	G95
m1	pp	G96
p1	pp	G96
r2	pp	G96
m1	pp	G97
p2	pp	G97
r2	pp	G97
m2	pp	G98
m3	pp	G98
p1	pp	G98
m2	pp	G99
m3	pp	G99
r1	pp	G99
m2	pp	G100
m3	pp	G100
r2	pp	G100
m2	pp	G101
m4	pp	G101
k4	pp	G101
m2	pp	G102
p1	pp	G102
r1	pp	G102
m2	pp	G103
p1	pp	G103
r2	pp	G103
m2	pp	G104
r1	pp	G104
r3	pp	G104
m2	pp	G105
r1	pp	G105
r4	pp	G105
m3	pp	G106
m4	pp	G106
k3	pp	G106
m3	pp	G107
m4	pp	G107
k4	pp	G107
m3	pp	G108
k1	pp	G108
p1	pp	G108
m3	pp	G109
k1	pp	G109
r1	pp	G109
m3	pp	G110
k2	pp	G110
k3	pp	G110
m3	pp	G111
k3	pp	G111
k4	pp	G111
m3	pp	G112
p1	pp	G112
r1	pp	G112
m3	pp	G113
p1	pp	G113
r2	pp	G113
m3	pp	G114
p1	pp	G114
r3	pp	G114
m3	pp	G115
p1	pp	G115
r4	pp	G115
m3	pp	G116
r1	pp	G116
r3	pp	G116
m3	pp	G117
r1	pp	G117
r4	pp	G117
m4	pp	G118
m5	pp	G118
k4	pp	G118
m4	pp	G119
m6	pp	G119
k4	pp	G119
m4	pp	G120
m7	pp	G120
k4	pp	G120
m4	pp	G121
k1	pp	G121
k4	pp	G121
m4	pp	G122
k2	pp	G122
k4	pp	G122
m4	pp	G123
k3	pp	G123
k4	pp	G123
m4	pp	G124
k4	pp	G124
k6	pp	G124
m4	pp	G125
k4	pp	G125
k7	pp	G125
m4	pp	G126
k4	pp	G126
p1	pp	G126
m4	pp	G127
k4	pp	G127
p3	pp	G127
m4	pp	G128
k4	pp	G128
r1	pp	G128
m4	pp	G129
k4	pp	G129
r2	pp	G129
m4	pp	G130
k4	pp	G130
r3	pp	G130
m4	pp	G131
k4	pp	G131
r4	pp	G131
m4	pp	G132
k4	pp	G132
q1	pp	G132
m4	pp	G133
k4	pp	G133
q2	pp	G133
m4	pp	G134
p1	pp	G134
r2	pp	G134
m5	pp	G135
k1	pp	G135
p2	pp	G135
m5	pp	G136
k6	pp	G136
p1	pp	G136
m5	pp	G137
k6	pp	G137
r1	pp	G137
m5	pp	G138
p2	pp	G138
r4	pp	G138
m5	pp	G139
r1	pp	G139
r3	pp	G139
m6	pp	G140
k1	pp	G140
r1	pp	G140
m6	pp	G141
r1	pp	G141
r3	pp	G141
m6	pp	G142
r1	pp	G142
r4	pp	G142
k1	pp	G143
p1	pp	G143
r1	pp	G143
k1	pp	G144
p2	pp	G144
r1	pp	G144
k2	pp	G145
k3	pp	G145
k5	pp	G145
k2	pp	G146
k3	pp	G146
p1	pp	G146
k2	pp	G147
k3	pp	G147
r1	pp	G147
k2	pp	G148
k3	pp	G148
r2	pp	G148
k2	pp	G149
p1	pp	G149
r1	pp	G149
k2	pp	G150
p1	pp	G150
r2	pp	G150
k3	pp	G151
p1	pp	G151
r1	pp	G151
k3	pp	G152
p1	pp	G152
r2	pp	G152
k3	pp	G153
r1	pp	G153
r4	pp	G153
k4	pp	G154
p1	pp	G154
r2	pp	G154
p1	pp	G155
r1	pp	G155
r3	pp	G155
p1	pp	G156
r1	pp	G156
r4	pp	G156
p2	pp	G157
r1	pp	G157
r3	pp	G157
p2	pp	G158
r1	pp	G158
r4	pp	G158
