# Supplementary material for: Parameter identifiability analysis and visualization in large-scale kinetic models of biosystems
Source: BMC Syst Biol. 2017 May 5;11:54. doi: 10.1186/s12918-017-0428-y (PMC5420165; doi:10.1186/s12918-017-0428-y)
Supplement: Supplementary file 1 — VisId toolbox. This compressed folder contains the VisId MATLAB toolbox. (ZIP 1030 KB) [file 12918_2017_428_MOESM1_ESM.zip › visid-master/case_studies/circadian/cytoscape/hcgrps_HCI_edgeTable.txt]

edgename	CI
n1 (pp) g1	34.066274
n1 (pp) m1	72.095739
n1 (pp) k1	43.678872
n1 (pp) r3	29.010888
n1 (pp) r4	40.443445
g1 (pp) m1	27.009662
g1 (pp) k1	77.35233
g1 (pp) r3	89.848398
g1 (pp) r4	98.486666
g2 (pp) p1	22.009125
g2 (pp) r1	23.882153
m1 (pp) k1	37.521297
m1 (pp) r3	22.868198
m1 (pp) r4	28.917062
m7 (pp) k7	554.30073
m7 (pp) p3	311.75476
m7 (pp) q1	171.57073
m7 (pp) q2	124.38738
k1 (pp) r3	46.292388
k1 (pp) r4	62.418904
k7 (pp) p3	200.20593
k7 (pp) q1	131.84659
k7 (pp) q2	158.13232
p3 (pp) q1	377.11292
p3 (pp) q2	89.016598
r1 (pp) r2	25.035661
r3 (pp) r4	99.529482
q1 (pp) q2	72.112158
n1 (pp) G1	35.623425
n2 (pp) G1	35.623425
m4 (pp) G1	35.623425
n1 (pp) G2	34.659977
n2 (pp) G2	34.659977
k4 (pp) G2	34.659977
n1 (pp) G3	21.546176
g2 (pp) G3	21.546176
m2 (pp) G3	21.546176
n1 (pp) G4	24.263619
g2 (pp) G4	24.263619
m3 (pp) G4	24.263619
n1 (pp) G5	21.899408
g2 (pp) G5	21.899408
k2 (pp) G5	21.899408
n1 (pp) G6	27.264083
g2 (pp) G6	27.264083
k3 (pp) G6	27.264083
n1 (pp) G7	21.025559
g2 (pp) G7	21.025559
r2 (pp) G7	21.025559
n1 (pp) G8	20.827928
m2 (pp) G8	20.827928
p1 (pp) G8	20.827928
n1 (pp) G9	21.388052
m2 (pp) G9	21.388052
r1 (pp) G9	21.388052
n1 (pp) G10	36.246617
m3 (pp) G10	36.246617
p1 (pp) G10	36.246617
n1 (pp) G11	24.537468
m3 (pp) G11	24.537468
r1 (pp) G11	24.537468
n1 (pp) G12	21.469296
m3 (pp) G12	21.469296
r2 (pp) G12	21.469296
n1 (pp) G13	109.33573
m4 (pp) G13	109.33573
k4 (pp) G13	109.33573
n1 (pp) G14	39.440246
m5 (pp) G14	39.440246
p2 (pp) G14	39.440246
n1 (pp) G15	20.853853
m5 (pp) G15	20.853853
r2 (pp) G15	20.853853
n1 (pp) G16	23.067383
m6 (pp) G16	23.067383
r1 (pp) G16	23.067383
n1 (pp) G17	20.554017
m6 (pp) G17	20.554017
r2 (pp) G17	20.554017
n1 (pp) G18	20.613824
k2 (pp) G18	20.613824
r1 (pp) G18	20.613824
n1 (pp) G19	23.161236
k3 (pp) G19	23.161236
r1 (pp) G19	23.161236
n1 (pp) G20	31.382852
p1 (pp) G20	31.382852
r1 (pp) G20	31.382852
n1 (pp) G21	23.842758
p1 (pp) G21	23.842758
r2 (pp) G21	23.842758
n1 (pp) G22	20.377953
p2 (pp) G22	20.377953
r1 (pp) G22	20.377953
n1 (pp) G23	22.861711
p2 (pp) G23	22.861711
r2 (pp) G23	22.861711
n2 (pp) G24	32.518543
g1 (pp) G24	32.518543
m4 (pp) G24	32.518543
n2 (pp) G25	30.329528
g1 (pp) G25	30.329528
k4 (pp) G25	30.329528
n2 (pp) G26	55.330872
g2 (pp) G26	55.330872
m4 (pp) G26	55.330872
n2 (pp) G27	76.316471
g2 (pp) G27	76.316471
k4 (pp) G27	76.316471
n2 (pp) G28	103.19329
g2 (pp) G28	103.19329
r2 (pp) G28	103.19329
n2 (pp) G29	34.521954
m1 (pp) G29	34.521954
m4 (pp) G29	34.521954
n2 (pp) G30	32.535743
m1 (pp) G30	32.535743
k4 (pp) G30	32.535743
n2 (pp) G31	32.044396
m4 (pp) G31	32.044396
k1 (pp) G31	32.044396
n2 (pp) G32	20.769447
m4 (pp) G32	20.769447
k3 (pp) G32	20.769447
n2 (pp) G33	86.168102
m4 (pp) G33	86.168102
k4 (pp) G33	86.168102
n2 (pp) G34	33.854891
m4 (pp) G34	33.854891
p1 (pp) G34	33.854891
n2 (pp) G35	70.382808
m4 (pp) G35	70.382808
r1 (pp) G35	70.382808
n2 (pp) G36	65.841284
m4 (pp) G36	65.841284
r2 (pp) G36	65.841284
n2 (pp) G37	34.651203
m4 (pp) G37	34.651203
r3 (pp) G37	34.651203
n2 (pp) G38	34.269715
m4 (pp) G38	34.269715
r4 (pp) G38	34.269715
n2 (pp) G39	29.618731
k1 (pp) G39	29.618731
k4 (pp) G39	29.618731
n2 (pp) G40	20.40989
k2 (pp) G40	20.40989
k3 (pp) G40	20.40989
n2 (pp) G41	21.450883
k3 (pp) G41	21.450883
p1 (pp) G41	21.450883
n2 (pp) G42	32.123267
k4 (pp) G42	32.123267
p1 (pp) G42	32.123267
n2 (pp) G43	126.37577
k4 (pp) G43	126.37577
r1 (pp) G43	126.37577
n2 (pp) G44	96.078934
k4 (pp) G44	96.078934
r2 (pp) G44	96.078934
n2 (pp) G45	32.958999
k4 (pp) G45	32.958999
r3 (pp) G45	32.958999
n2 (pp) G46	32.704653
k4 (pp) G46	32.704653
r4 (pp) G46	32.704653
n2 (pp) G47	23.769923
p1 (pp) G47	23.769923
r2 (pp) G47	23.769923
g1 (pp) G48	20.32116
g2 (pp) G48	20.32116
m2 (pp) G48	20.32116
g1 (pp) G49	25.692239
g2 (pp) G49	25.692239
m3 (pp) G49	25.692239
g1 (pp) G50	20.753593
g2 (pp) G50	20.753593
k3 (pp) G50	20.753593
g1 (pp) G51	25.225795
m3 (pp) G51	25.225795
p1 (pp) G51	25.225795
g1 (pp) G52	20.980976
m3 (pp) G52	20.980976
r1 (pp) G52	20.980976
g1 (pp) G53	99.168063
m4 (pp) G53	99.168063
k4 (pp) G53	99.168063
g1 (pp) G54	20.182186
m5 (pp) G54	20.182186
r1 (pp) G54	20.182186
g1 (pp) G55	21.421695
m6 (pp) G55	21.421695
r1 (pp) G55	21.421695
g1 (pp) G56	28.159273
p1 (pp) G56	28.159273
r1 (pp) G56	28.159273
g1 (pp) G57	23.51991
p2 (pp) G57	23.51991
r1 (pp) G57	23.51991
g2 (pp) G58	21.764827
m1 (pp) G58	21.764827
m3 (pp) G58	21.764827
g2 (pp) G59	20.132171
m1 (pp) G59	20.132171
k2 (pp) G59	20.132171
g2 (pp) G60	24.387936
m1 (pp) G60	24.387936
k3 (pp) G60	24.387936
g2 (pp) G61	21.002242
m1 (pp) G61	21.002242
r2 (pp) G61	21.002242
g2 (pp) G62	25.552296
m2 (pp) G62	25.552296
r2 (pp) G62	25.552296
g2 (pp) G63	23.584084
m2 (pp) G63	23.584084
r3 (pp) G63	23.584084
g2 (pp) G64	23.321302
m2 (pp) G64	23.321302
r4 (pp) G64	23.321302
g2 (pp) G65	23.87793
m3 (pp) G65	23.87793
k1 (pp) G65	23.87793
g2 (pp) G66	22.169955
m3 (pp) G66	22.169955
r2 (pp) G66	22.169955
g2 (pp) G67	31.174013
m3 (pp) G67	31.174013
r3 (pp) G67	31.174013
g2 (pp) G68	29.791129
m3 (pp) G68	29.791129
r4 (pp) G68	29.791129
g2 (pp) G69	130.73578
m4 (pp) G69	130.73578
k4 (pp) G69	130.73578
g2 (pp) G70	86.162339
m4 (pp) G70	86.162339
r2 (pp) G70	86.162339
g2 (pp) G71	32.074659
m5 (pp) G71	32.074659
k6 (pp) G71	32.074659
g2 (pp) G72	20.499278
m7 (pp) G72	20.499278
r2 (pp) G72	20.499278
g2 (pp) G73	20.546466
k1 (pp) G73	20.546466
k3 (pp) G73	20.546466
g2 (pp) G74	21.222777
k2 (pp) G74	21.222777
k3 (pp) G74	21.222777
g2 (pp) G75	53.078174
k2 (pp) G75	53.078174
r2 (pp) G75	53.078174
g2 (pp) G76	20.199614
k2 (pp) G76	20.199614
r4 (pp) G76	20.199614
g2 (pp) G77	46.269774
k3 (pp) G77	46.269774
r2 (pp) G77	46.269774
g2 (pp) G78	23.009956
k3 (pp) G78	23.009956
r3 (pp) G78	23.009956
g2 (pp) G79	24.056636
k3 (pp) G79	24.056636
r4 (pp) G79	24.056636
g2 (pp) G80	93.027142
k4 (pp) G80	93.027142
r2 (pp) G80	93.027142
g2 (pp) G81	28.579965
k5 (pp) G81	28.579965
r2 (pp) G81	28.579965
g2 (pp) G82	20.436801
k7 (pp) G82	20.436801
r2 (pp) G82	20.436801
g2 (pp) G83	20.63483
p3 (pp) G83	20.63483
r2 (pp) G83	20.63483
g2 (pp) G84	20.768147
r2 (pp) G84	20.768147
q1 (pp) G84	20.768147
g2 (pp) G85	20.090609
r2 (pp) G85	20.090609
q2 (pp) G85	20.090609
m1 (pp) G86	32.621553
m3 (pp) G86	32.621553
p1 (pp) G86	32.621553
m1 (pp) G87	22.125702
m3 (pp) G87	22.125702
r1 (pp) G87	22.125702
m1 (pp) G88	20.543678
m3 (pp) G88	20.543678
r2 (pp) G88	20.543678
m1 (pp) G89	98.829156
m4 (pp) G89	98.829156
k4 (pp) G89	98.829156
m1 (pp) G90	39.19894
m5 (pp) G90	39.19894
p2 (pp) G90	39.19894
m1 (pp) G91	20.537216
m5 (pp) G91	20.537216
r2 (pp) G91	20.537216
m1 (pp) G92	22.332752
m6 (pp) G92	22.332752
r1 (pp) G92	22.332752
m1 (pp) G93	20.308944
m6 (pp) G93	20.308944
r2 (pp) G93	20.308944
m1 (pp) G94	21.207249
k3 (pp) G94	21.207249
r1 (pp) G94	21.207249
m1 (pp) G95	29.591826
p1 (pp) G95	29.591826
r1 (pp) G95	29.591826
m1 (pp) G96	23.667163
p1 (pp) G96	23.667163
r2 (pp) G96	23.667163
m1 (pp) G97	22.869137
p2 (pp) G97	22.869137
r2 (pp) G97	22.869137
m2 (pp) G98	33.878579
m3 (pp) G98	33.878579
p1 (pp) G98	33.878579
m2 (pp) G99	23.830915
m3 (pp) G99	23.830915
r1 (pp) G99	23.830915
m2 (pp) G100	34.768951
m3 (pp) G100	34.768951
r2 (pp) G100	34.768951
m2 (pp) G101	27.039163
m4 (pp) G101	27.039163
k4 (pp) G101	27.039163
m2 (pp) G102	47.171515
p1 (pp) G102	47.171515
r1 (pp) G102	47.171515
m2 (pp) G103	156.65744
p1 (pp) G103	156.65744
r2 (pp) G103	156.65744
m2 (pp) G104	20.516762
r1 (pp) G104	20.516762
r3 (pp) G104	20.516762
m2 (pp) G105	20.943615
r1 (pp) G105	20.943615
r4 (pp) G105	20.943615
m3 (pp) G106	21.22458
m4 (pp) G106	21.22458
k3 (pp) G106	21.22458
m3 (pp) G107	48.182606
m4 (pp) G107	48.182606
k4 (pp) G107	48.182606
m3 (pp) G108	25.931119
k1 (pp) G108	25.931119
p1 (pp) G108	25.931119
m3 (pp) G109	20.693468
k1 (pp) G109	20.693468
r1 (pp) G109	20.693468
m3 (pp) G110	23.414137
k2 (pp) G110	23.414137
k3 (pp) G110	23.414137
m3 (pp) G111	23.523402
k3 (pp) G111	23.523402
k4 (pp) G111	23.523402
m3 (pp) G112	68.73461
p1 (pp) G112	68.73461
r1 (pp) G112	68.73461
m3 (pp) G113	81.505188
p1 (pp) G113	81.505188
r2 (pp) G113	81.505188
m3 (pp) G114	26.824745
p1 (pp) G114	26.824745
r3 (pp) G114	26.824745
m3 (pp) G115	29.467577
p1 (pp) G115	29.467577
r4 (pp) G115	29.467577
m3 (pp) G116	23.578993
r1 (pp) G116	23.578993
r3 (pp) G116	23.578993
m3 (pp) G117	24.429682
r1 (pp) G117	24.429682
r4 (pp) G117	24.429682
m4 (pp) G118	35.459209
m5 (pp) G118	35.459209
k4 (pp) G118	35.459209
m4 (pp) G119	20.556531
m6 (pp) G119	20.556531
k4 (pp) G119	20.556531
m4 (pp) G120	68.308492
m7 (pp) G120	68.308492
k4 (pp) G120	68.308492
m4 (pp) G121	95.862971
k1 (pp) G121	95.862971
k4 (pp) G121	95.862971
m4 (pp) G122	59.518562
k2 (pp) G122	59.518562
k4 (pp) G122	59.518562
m4 (pp) G123	60.368781
k3 (pp) G123	60.368781
k4 (pp) G123	60.368781
m4 (pp) G124	21.708427
k4 (pp) G124	21.708427
k6 (pp) G124	21.708427
m4 (pp) G125	68.373598
k4 (pp) G125	68.373598
k7 (pp) G125	68.373598
m4 (pp) G126	106.4325
k4 (pp) G126	106.4325
p1 (pp) G126	106.4325
m4 (pp) G127	68.230558
k4 (pp) G127	68.230558
p3 (pp) G127	68.230558
m4 (pp) G128	114.28173
k4 (pp) G128	114.28173
r1 (pp) G128	114.28173
m4 (pp) G129	112.84675
k4 (pp) G129	112.84675
r2 (pp) G129	112.84675
m4 (pp) G130	103.55222
k4 (pp) G130	103.55222
r3 (pp) G130	103.55222
m4 (pp) G131	105.24098
k4 (pp) G131	105.24098
r4 (pp) G131	105.24098
m4 (pp) G132	68.20991
k4 (pp) G132	68.20991
q1 (pp) G132	68.20991
m4 (pp) G133	67.979912
k4 (pp) G133	67.979912
q2 (pp) G133	67.979912
m4 (pp) G134	21.635123
p1 (pp) G134	21.635123
r2 (pp) G134	21.635123
m5 (pp) G135	20.685429
k1 (pp) G135	20.685429
p2 (pp) G135	20.685429
m5 (pp) G136	22.718088
k6 (pp) G136	22.718088
p1 (pp) G136	22.718088
m5 (pp) G137	21.494451
k6 (pp) G137	21.494451
r1 (pp) G137	21.494451
m5 (pp) G138	21.108007
p2 (pp) G138	21.108007
r4 (pp) G138	21.108007
m5 (pp) G139	20.398353
r1 (pp) G139	20.398353
r3 (pp) G139	20.398353
m6 (pp) G140	21.818039
k1 (pp) G140	21.818039
r1 (pp) G140	21.818039
m6 (pp) G141	21.233353
r1 (pp) G141	21.233353
r3 (pp) G141	21.233353
m6 (pp) G142	21.533723
r1 (pp) G142	21.533723
r4 (pp) G142	21.533723
k1 (pp) G143	28.235518
p1 (pp) G143	28.235518
r1 (pp) G143	28.235518
k1 (pp) G144	23.185711
p2 (pp) G144	23.185711
r1 (pp) G144	23.185711
k2 (pp) G145	20.123866
k3 (pp) G145	20.123866
k5 (pp) G145	20.123866
k2 (pp) G146	22.452855
k3 (pp) G146	22.452855
p1 (pp) G146	22.452855
k2 (pp) G147	21.468636
k3 (pp) G147	21.468636
r1 (pp) G147	21.468636
k2 (pp) G148	21.83276
k3 (pp) G148	21.83276
r2 (pp) G148	21.83276
k2 (pp) G149	24.318997
p1 (pp) G149	24.318997
r1 (pp) G149	24.318997
k2 (pp) G150	41.154342
p1 (pp) G150	41.154342
r2 (pp) G150	41.154342
k3 (pp) G151	25.252655
p1 (pp) G151	25.252655
r1 (pp) G151	25.252655
k3 (pp) G152	44.954689
p1 (pp) G152	44.954689
r2 (pp) G152	44.954689
k3 (pp) G153	20.639521
r1 (pp) G153	20.639521
r4 (pp) G153	20.639521
k4 (pp) G154	21.538414
p1 (pp) G154	21.538414
r2 (pp) G154	21.538414
p1 (pp) G155	31.065431
r1 (pp) G155	31.065431
r3 (pp) G155	31.065431
p1 (pp) G156	32.083862
r1 (pp) G156	32.083862
r4 (pp) G156	32.083862
p2 (pp) G157	22.742153
r1 (pp) G157	22.742153
r3 (pp) G157	22.742153
p2 (pp) G158	22.139811
r1 (pp) G158	22.139811
r4 (pp) G158	22.139811
