# Supplementary material for: Parameter identifiability analysis and visualization in large-scale kinetic models of biosystems
Source: BMC Syst Biol. 2017 May 5;11:54. doi: 10.1186/s12918-017-0428-y (PMC5420165; doi:10.1186/s12918-017-0428-y)
Supplement: Supplementary file 1 — VisId toolbox. This compressed folder contains the VisId MATLAB toolbox. (ZIP 1030 KB) [file 12918_2017_428_MOESM1_ESM.zip › visid-master/case_studies/circadian/cytoscape/network_ID.txt]

Parameter	Identifiability
n1	non-id param
n2	non-id param
g1	non-id param
g2	non-id param
m1	non-id param
m2	id param
m3	non-id param
m4	non-id param
m5	non-id param
m6	non-id param
m7	non-id param
k1	non-id param
k2	non-id param
k3	id param
k4	id param
k5	id param
k6	non-id param
k7	non-id param
p1	non-id param
p2	id param
p3	non-id param
r1	non-id param
r2	non-id param
r3	non-id param
r4	non-id param
q1	id param
q2	non-id param
