# Supplementary material for: Parameter identifiability analysis and visualization in large-scale kinetic models of biosystems
Source: BMC Syst Biol. 2017 May 5;11:54. doi: 10.1186/s12918-017-0428-y (PMC5420165; doi:10.1186/s12918-017-0428-y)
Supplement: Supplementary file 1 — VisId toolbox. This compressed folder contains the VisId MATLAB toolbox. (ZIP 1030 KB) [file 12918_2017_428_MOESM1_ESM.zip › visid-master/case_studies/circadian/cytoscape/network_network.sif]

n1	ps	CL_m
g1	ps	CL_m
m1	ps	CL_m
k1	ps	CL_m
q1	ps	CL_m
m2	ps	CL_c
k2	ps	CL_c
p1	ps	CL_c
r1	ps	CL_c
r2	ps	CL_c
m3	ps	CL_n
k3	ps	CL_n
r1	ps	CL_n
r2	ps	CL_n
n2	ps	CT_m
g2	ps	CT_m
m4	ps	CT_m
k4	ps	CT_m
m5	ps	CT_c
k5	ps	CT_c
p2	ps	CT_c
r3	ps	CT_c
r4	ps	CT_c
m6	ps	CT_n
k6	ps	CT_n
r3	ps	CT_n
r4	ps	CT_n
m7	ps	CP_n
k7	ps	CP_n
p3	ps	CP_n
q2	ps	CP_n
CL_m	ss	CL_m
CT_n	ss	CL_m
CP_n	ss	CL_m
CL_m	ss	CL_c
CL_c	ss	CL_c
CL_n	ss	CL_c
CL_c	ss	CL_n
CL_n	ss	CL_n
CL_n	ss	CT_m
CT_m	ss	CT_m
CT_m	ss	CT_c
CT_c	ss	CT_c
CT_n	ss	CT_c
CT_c	ss	CT_n
CT_n	ss	CT_n
CP_n	ss	CP_n
light	si	CL_m
light	si	CP_n
CL_m	os	Lum
CT_m	os	mRNAa
CL_m	os	Lum
CT_m	os	mRNAa
