# Supplementary material for: Parameter identifiability analysis and visualization in large-scale kinetic models of biosystems
Source: BMC Syst Biol. 2017 May 5;11:54. doi: 10.1186/s12918-017-0428-y (PMC5420165; doi:10.1186/s12918-017-0428-y)
Supplement: Supplementary file 1 — VisId toolbox. This compressed folder contains the VisId MATLAB toolbox. (ZIP 1030 KB) [file 12918_2017_428_MOESM1_ESM.zip › visid-master/case_studies/circadian/cytoscape/pairs_HCI_pairwise.sif]

n1	pp	g1
n1	pp	m1
n1	pp	k1
n1	pp	r3
n1	pp	r4
g1	pp	m1
g1	pp	k1
g1	pp	r3
g1	pp	r4
g2	pp	p1
g2	pp	r1
m1	pp	k1
m1	pp	r3
m1	pp	r4
m7	pp	k7
m7	pp	p3
m7	pp	q1
m7	pp	q2
k1	pp	r3
k1	pp	r4
k7	pp	p3
k7	pp	q1
k7	pp	q2
p3	pp	q1
p3	pp	q2
r1	pp	r2
r3	pp	r4
q1	pp	q2
