# Supplementary material for: Parameter identifiability analysis and visualization in large-scale kinetic models of biosystems
Source: BMC Syst Biol. 2017 May 5;11:54. doi: 10.1186/s12918-017-0428-y (PMC5420165; doi:10.1186/s12918-017-0428-y)
Supplement: Supplementary file 1 — VisId toolbox. This compressed folder contains the VisId MATLAB toolbox. (ZIP 1030 KB) [file 12918_2017_428_MOESM1_ESM.zip › visid-master/case_studies/circadian/cytoscape/pairs_HCI_pairwise_edgeTable.txt]

edgename	CI
n1 (pp) g1	34.0663
n1 (pp) m1	72.0957
n1 (pp) k1	43.6789
n1 (pp) r3	29.0109
n1 (pp) r4	40.4434
g1 (pp) m1	27.0097
g1 (pp) k1	77.3523
g1 (pp) r3	89.8484
g1 (pp) r4	98.4867
g2 (pp) p1	22.0091
g2 (pp) r1	23.8822
m1 (pp) k1	37.5213
m1 (pp) r3	22.8682
m1 (pp) r4	28.9171
m7 (pp) k7	554.301
m7 (pp) p3	311.755
m7 (pp) q1	171.571
m7 (pp) q2	124.387
k1 (pp) r3	46.2924
k1 (pp) r4	62.4189
k7 (pp) p3	200.206
k7 (pp) q1	131.847
k7 (pp) q2	158.132
p3 (pp) q1	377.113
p3 (pp) q2	89.0166
r1 (pp) r2	25.0357
r3 (pp) r4	99.5295
q1 (pp) q2	72.1122
