# Supplementary material for: Parameter identifiability analysis and visualization in large-scale kinetic models of biosystems
Source: BMC Syst Biol. 2017 May 5;11:54. doi: 10.1186/s12918-017-0428-y (PMC5420165; doi:10.1186/s12918-017-0428-y)
Supplement: Supplementary file 1 — VisId toolbox. This compressed folder contains the VisId MATLAB toolbox. (ZIP 1030 KB) [file 12918_2017_428_MOESM1_ESM.zip › visid-master/case_studies/circadian/cytoscape/upto3_HCI_2_3.sif]

n1	pp3	n2
n1	pp3	m4
n2	pp3	m4
n1	pp3	n2
n1	pp3	k4
n2	pp3	k4
n1	pp3	g2
n1	pp3	m2
g2	pp3	m2
n1	pp3	g2
n1	pp3	m3
g2	pp3	m3
n1	pp3	g2
n1	pp3	k2
g2	pp3	k2
n1	pp3	g2
n1	pp3	k3
g2	pp3	k3
n1	pp3	g2
n1	pp3	r2
g2	pp3	r2
n1	pp3	m2
n1	pp3	p1
m2	pp3	p1
n1	pp3	m2
n1	pp3	r1
m2	pp3	r1
n1	pp3	m3
n1	pp3	p1
m3	pp3	p1
n1	pp3	m3
n1	pp3	r1
m3	pp3	r1
n1	pp3	m3
n1	pp3	r2
m3	pp3	r2
n1	pp3	m4
n1	pp3	k4
m4	pp3	k4
n1	pp3	m5
n1	pp3	p2
m5	pp3	p2
n1	pp3	m5
n1	pp3	r2
m5	pp3	r2
n1	pp3	m6
n1	pp3	r1
m6	pp3	r1
n1	pp3	m6
n1	pp3	r2
m6	pp3	r2
n1	pp3	k2
n1	pp3	r1
k2	pp3	r1
n1	pp3	k3
n1	pp3	r1
k3	pp3	r1
n1	pp3	p1
n1	pp3	r1
p1	pp3	r1
n1	pp3	p1
n1	pp3	r2
p1	pp3	r2
n1	pp3	p2
n1	pp3	r1
p2	pp3	r1
n1	pp3	p2
n1	pp3	r2
p2	pp3	r2
n2	pp3	g1
n2	pp3	m4
g1	pp3	m4
n2	pp3	g1
n2	pp3	k4
g1	pp3	k4
n2	pp3	g2
n2	pp3	m4
g2	pp3	m4
n2	pp3	g2
n2	pp3	k4
g2	pp3	k4
n2	pp3	g2
n2	pp3	r2
g2	pp3	r2
n2	pp3	m1
n2	pp3	m4
m1	pp3	m4
n2	pp3	m1
n2	pp3	k4
m1	pp3	k4
n2	pp3	m4
n2	pp3	k1
m4	pp3	k1
n2	pp3	m4
n2	pp3	k3
m4	pp3	k3
n2	pp3	m4
n2	pp3	k4
m4	pp3	k4
n2	pp3	m4
n2	pp3	p1
m4	pp3	p1
n2	pp3	m4
n2	pp3	r1
m4	pp3	r1
n2	pp3	m4
n2	pp3	r2
m4	pp3	r2
n2	pp3	m4
n2	pp3	r3
m4	pp3	r3
n2	pp3	m4
n2	pp3	r4
m4	pp3	r4
n2	pp3	k1
n2	pp3	k4
k1	pp3	k4
n2	pp3	k2
n2	pp3	k3
k2	pp3	k3
n2	pp3	k3
n2	pp3	p1
k3	pp3	p1
n2	pp3	k4
n2	pp3	p1
k4	pp3	p1
n2	pp3	k4
n2	pp3	r1
k4	pp3	r1
n2	pp3	k4
n2	pp3	r2
k4	pp3	r2
n2	pp3	k4
n2	pp3	r3
k4	pp3	r3
n2	pp3	k4
n2	pp3	r4
k4	pp3	r4
n2	pp3	p1
n2	pp3	r2
p1	pp3	r2
g1	pp3	g2
g1	pp3	m2
g2	pp3	m2
g1	pp3	g2
g1	pp3	m3
g2	pp3	m3
g1	pp3	g2
g1	pp3	k3
g2	pp3	k3
g1	pp3	m3
g1	pp3	p1
m3	pp3	p1
g1	pp3	m3
g1	pp3	r1
m3	pp3	r1
g1	pp3	m4
g1	pp3	k4
m4	pp3	k4
g1	pp3	m5
g1	pp3	r1
m5	pp3	r1
g1	pp3	m6
g1	pp3	r1
m6	pp3	r1
g1	pp3	p1
g1	pp3	r1
p1	pp3	r1
g1	pp3	p2
g1	pp3	r1
p2	pp3	r1
g2	pp3	m1
g2	pp3	m3
m1	pp3	m3
g2	pp3	m1
g2	pp3	k2
m1	pp3	k2
g2	pp3	m1
g2	pp3	k3
m1	pp3	k3
g2	pp3	m1
g2	pp3	r2
m1	pp3	r2
g2	pp3	m2
g2	pp3	r2
m2	pp3	r2
g2	pp3	m2
g2	pp3	r3
m2	pp3	r3
g2	pp3	m2
g2	pp3	r4
m2	pp3	r4
g2	pp3	m3
g2	pp3	k1
m3	pp3	k1
g2	pp3	m3
g2	pp3	r2
m3	pp3	r2
g2	pp3	m3
g2	pp3	r3
m3	pp3	r3
g2	pp3	m3
g2	pp3	r4
m3	pp3	r4
g2	pp3	m4
g2	pp3	k4
m4	pp3	k4
g2	pp3	m4
g2	pp3	r2
m4	pp3	r2
g2	pp3	m5
g2	pp3	k6
m5	pp3	k6
g2	pp3	m7
g2	pp3	r2
m7	pp3	r2
g2	pp3	k1
g2	pp3	k3
k1	pp3	k3
g2	pp3	k2
g2	pp3	k3
k2	pp3	k3
g2	pp3	k2
g2	pp3	r2
k2	pp3	r2
g2	pp3	k2
g2	pp3	r4
k2	pp3	r4
g2	pp3	k3
g2	pp3	r2
k3	pp3	r2
g2	pp3	k3
g2	pp3	r3
k3	pp3	r3
g2	pp3	k3
g2	pp3	r4
k3	pp3	r4
g2	pp3	k4
g2	pp3	r2
k4	pp3	r2
g2	pp3	k5
g2	pp3	r2
k5	pp3	r2
g2	pp3	k7
g2	pp3	r2
k7	pp3	r2
g2	pp3	p3
g2	pp3	r2
p3	pp3	r2
g2	pp3	r2
g2	pp3	q1
r2	pp3	q1
g2	pp3	r2
g2	pp3	q2
r2	pp3	q2
m1	pp3	m3
m1	pp3	p1
m3	pp3	p1
m1	pp3	m3
m1	pp3	r1
m3	pp3	r1
m1	pp3	m3
m1	pp3	r2
m3	pp3	r2
m1	pp3	m4
m1	pp3	k4
m4	pp3	k4
m1	pp3	m5
m1	pp3	p2
m5	pp3	p2
m1	pp3	m5
m1	pp3	r2
m5	pp3	r2
m1	pp3	m6
m1	pp3	r1
m6	pp3	r1
m1	pp3	m6
m1	pp3	r2
m6	pp3	r2
m1	pp3	k3
m1	pp3	r1
k3	pp3	r1
m1	pp3	p1
m1	pp3	r1
p1	pp3	r1
m1	pp3	p1
m1	pp3	r2
p1	pp3	r2
m1	pp3	p2
m1	pp3	r2
p2	pp3	r2
m2	pp3	m3
m2	pp3	p1
m3	pp3	p1
m2	pp3	m3
m2	pp3	r1
m3	pp3	r1
m2	pp3	m3
m2	pp3	r2
m3	pp3	r2
m2	pp3	m4
m2	pp3	k4
m4	pp3	k4
m2	pp3	p1
m2	pp3	r1
p1	pp3	r1
m2	pp3	p1
m2	pp3	r2
p1	pp3	r2
m2	pp3	r1
m2	pp3	r3
r1	pp3	r3
m2	pp3	r1
m2	pp3	r4
r1	pp3	r4
m3	pp3	m4
m3	pp3	k3
m4	pp3	k3
m3	pp3	m4
m3	pp3	k4
m4	pp3	k4
m3	pp3	k1
m3	pp3	p1
k1	pp3	p1
m3	pp3	k1
m3	pp3	r1
k1	pp3	r1
m3	pp3	k2
m3	pp3	k3
k2	pp3	k3
m3	pp3	k3
m3	pp3	k4
k3	pp3	k4
m3	pp3	p1
m3	pp3	r1
p1	pp3	r1
m3	pp3	p1
m3	pp3	r2
p1	pp3	r2
m3	pp3	p1
m3	pp3	r3
p1	pp3	r3
m3	pp3	p1
m3	pp3	r4
p1	pp3	r4
m3	pp3	r1
m3	pp3	r3
r1	pp3	r3
m3	pp3	r1
m3	pp3	r4
r1	pp3	r4
m4	pp3	m5
m4	pp3	k4
m5	pp3	k4
m4	pp3	m6
m4	pp3	k4
m6	pp3	k4
m4	pp3	m7
m4	pp3	k4
m7	pp3	k4
m4	pp3	k1
m4	pp3	k4
k1	pp3	k4
m4	pp3	k2
m4	pp3	k4
k2	pp3	k4
m4	pp3	k3
m4	pp3	k4
k3	pp3	k4
m4	pp3	k4
m4	pp3	k6
k4	pp3	k6
m4	pp3	k4
m4	pp3	k7
k4	pp3	k7
m4	pp3	k4
m4	pp3	p1
k4	pp3	p1
m4	pp3	k4
m4	pp3	p3
k4	pp3	p3
m4	pp3	k4
m4	pp3	r1
k4	pp3	r1
m4	pp3	k4
m4	pp3	r2
k4	pp3	r2
m4	pp3	k4
m4	pp3	r3
k4	pp3	r3
m4	pp3	k4
m4	pp3	r4
k4	pp3	r4
m4	pp3	k4
m4	pp3	q1
k4	pp3	q1
m4	pp3	k4
m4	pp3	q2
k4	pp3	q2
m4	pp3	p1
m4	pp3	r2
p1	pp3	r2
m5	pp3	k1
m5	pp3	p2
k1	pp3	p2
m5	pp3	k6
m5	pp3	p1
k6	pp3	p1
m5	pp3	k6
m5	pp3	r1
k6	pp3	r1
m5	pp3	p2
m5	pp3	r4
p2	pp3	r4
m5	pp3	r1
m5	pp3	r3
r1	pp3	r3
m6	pp3	k1
m6	pp3	r1
k1	pp3	r1
m6	pp3	r1
m6	pp3	r3
r1	pp3	r3
m6	pp3	r1
m6	pp3	r4
r1	pp3	r4
k1	pp3	p1
k1	pp3	r1
p1	pp3	r1
k1	pp3	p2
k1	pp3	r1
p2	pp3	r1
k2	pp3	k3
k2	pp3	k5
k3	pp3	k5
k2	pp3	k3
k2	pp3	p1
k3	pp3	p1
k2	pp3	k3
k2	pp3	r1
k3	pp3	r1
k2	pp3	k3
k2	pp3	r2
k3	pp3	r2
k2	pp3	p1
k2	pp3	r1
p1	pp3	r1
k2	pp3	p1
k2	pp3	r2
p1	pp3	r2
k3	pp3	p1
k3	pp3	r1
p1	pp3	r1
k3	pp3	p1
k3	pp3	r2
p1	pp3	r2
k3	pp3	r1
k3	pp3	r4
r1	pp3	r4
k4	pp3	p1
k4	pp3	r2
p1	pp3	r2
p1	pp3	r1
p1	pp3	r3
r1	pp3	r3
p1	pp3	r1
p1	pp3	r4
r1	pp3	r4
p2	pp3	r1
p2	pp3	r3
r1	pp3	r3
p2	pp3	r1
p2	pp3	r4
r1	pp3	r4
n1	pp	g1
n1	pp	m1
n1	pp	k1
n1	pp	r3
n1	pp	r4
g1	pp	m1
g1	pp	k1
g1	pp	r3
g1	pp	r4
g2	pp	p1
g2	pp	r1
m1	pp	k1
m1	pp	r3
m1	pp	r4
m7	pp	k7
m7	pp	p3
m7	pp	q1
m7	pp	q2
k1	pp	r3
k1	pp	r4
k7	pp	p3
k7	pp	q1
k7	pp	q2
p3	pp	q1
p3	pp	q2
r1	pp	r2
r3	pp	r4
q1	pp	q2
