# Supplementary material for: Parameter identifiability analysis and visualization in large-scale kinetic models of biosystems
Source: BMC Syst Biol. 2017 May 5;11:54. doi: 10.1186/s12918-017-0428-y (PMC5420165; doi:10.1186/s12918-017-0428-y)
Supplement: Supplementary file 1 — VisId toolbox. This compressed folder contains the VisId MATLAB toolbox. (ZIP 1030 KB) [file 12918_2017_428_MOESM1_ESM.zip › visid-master/case_studies/circadian/cytoscape/upto3_HCI_2_3_edgeTable.txt]

edgename	CI
n1 (pp3) n2	35.623425
n1 (pp3) m4	35.623425
n2 (pp3) m4	35.623425
n1 (pp3) n2	34.659977
n1 (pp3) k4	34.659977
n2 (pp3) k4	34.659977
n1 (pp3) g2	21.546176
n1 (pp3) m2	21.546176
g2 (pp3) m2	21.546176
n1 (pp3) g2	24.263619
n1 (pp3) m3	24.263619
g2 (pp3) m3	24.263619
n1 (pp3) g2	21.899408
n1 (pp3) k2	21.899408
g2 (pp3) k2	21.899408
n1 (pp3) g2	27.264083
n1 (pp3) k3	27.264083
g2 (pp3) k3	27.264083
n1 (pp3) g2	21.025559
n1 (pp3) r2	21.025559
g2 (pp3) r2	21.025559
n1 (pp3) m2	20.827928
n1 (pp3) p1	20.827928
m2 (pp3) p1	20.827928
n1 (pp3) m2	21.388052
n1 (pp3) r1	21.388052
m2 (pp3) r1	21.388052
n1 (pp3) m3	36.246617
n1 (pp3) p1	36.246617
m3 (pp3) p1	36.246617
n1 (pp3) m3	24.537468
n1 (pp3) r1	24.537468
m3 (pp3) r1	24.537468
n1 (pp3) m3	21.469296
n1 (pp3) r2	21.469296
m3 (pp3) r2	21.469296
n1 (pp3) m4	109.33573
n1 (pp3) k4	109.33573
m4 (pp3) k4	109.33573
n1 (pp3) m5	39.440246
n1 (pp3) p2	39.440246
m5 (pp3) p2	39.440246
n1 (pp3) m5	20.853853
n1 (pp3) r2	20.853853
m5 (pp3) r2	20.853853
n1 (pp3) m6	23.067383
n1 (pp3) r1	23.067383
m6 (pp3) r1	23.067383
n1 (pp3) m6	20.554017
n1 (pp3) r2	20.554017
m6 (pp3) r2	20.554017
n1 (pp3) k2	20.613824
n1 (pp3) r1	20.613824
k2 (pp3) r1	20.613824
n1 (pp3) k3	23.161236
n1 (pp3) r1	23.161236
k3 (pp3) r1	23.161236
n1 (pp3) p1	31.382852
n1 (pp3) r1	31.382852
p1 (pp3) r1	31.382852
n1 (pp3) p1	23.842758
n1 (pp3) r2	23.842758
p1 (pp3) r2	23.842758
n1 (pp3) p2	20.377953
n1 (pp3) r1	20.377953
p2 (pp3) r1	20.377953
n1 (pp3) p2	22.861711
n1 (pp3) r2	22.861711
p2 (pp3) r2	22.861711
n2 (pp3) g1	32.518543
n2 (pp3) m4	32.518543
g1 (pp3) m4	32.518543
n2 (pp3) g1	30.329528
n2 (pp3) k4	30.329528
g1 (pp3) k4	30.329528
n2 (pp3) g2	55.330872
n2 (pp3) m4	55.330872
g2 (pp3) m4	55.330872
n2 (pp3) g2	76.316471
n2 (pp3) k4	76.316471
g2 (pp3) k4	76.316471
n2 (pp3) g2	103.19329
n2 (pp3) r2	103.19329
g2 (pp3) r2	103.19329
n2 (pp3) m1	34.521954
n2 (pp3) m4	34.521954
m1 (pp3) m4	34.521954
n2 (pp3) m1	32.535743
n2 (pp3) k4	32.535743
m1 (pp3) k4	32.535743
n2 (pp3) m4	32.044396
n2 (pp3) k1	32.044396
m4 (pp3) k1	32.044396
n2 (pp3) m4	20.769447
n2 (pp3) k3	20.769447
m4 (pp3) k3	20.769447
n2 (pp3) m4	86.168102
n2 (pp3) k4	86.168102
m4 (pp3) k4	86.168102
n2 (pp3) m4	33.854891
n2 (pp3) p1	33.854891
m4 (pp3) p1	33.854891
n2 (pp3) m4	70.382808
n2 (pp3) r1	70.382808
m4 (pp3) r1	70.382808
n2 (pp3) m4	65.841284
n2 (pp3) r2	65.841284
m4 (pp3) r2	65.841284
n2 (pp3) m4	34.651203
n2 (pp3) r3	34.651203
m4 (pp3) r3	34.651203
n2 (pp3) m4	34.269715
n2 (pp3) r4	34.269715
m4 (pp3) r4	34.269715
n2 (pp3) k1	29.618731
n2 (pp3) k4	29.618731
k1 (pp3) k4	29.618731
n2 (pp3) k2	20.40989
n2 (pp3) k3	20.40989
k2 (pp3) k3	20.40989
n2 (pp3) k3	21.450883
n2 (pp3) p1	21.450883
k3 (pp3) p1	21.450883
n2 (pp3) k4	32.123267
n2 (pp3) p1	32.123267
k4 (pp3) p1	32.123267
n2 (pp3) k4	126.37577
n2 (pp3) r1	126.37577
k4 (pp3) r1	126.37577
n2 (pp3) k4	96.078934
n2 (pp3) r2	96.078934
k4 (pp3) r2	96.078934
n2 (pp3) k4	32.958999
n2 (pp3) r3	32.958999
k4 (pp3) r3	32.958999
n2 (pp3) k4	32.704653
n2 (pp3) r4	32.704653
k4 (pp3) r4	32.704653
n2 (pp3) p1	23.769923
n2 (pp3) r2	23.769923
p1 (pp3) r2	23.769923
g1 (pp3) g2	20.32116
g1 (pp3) m2	20.32116
g2 (pp3) m2	20.32116
g1 (pp3) g2	25.692239
g1 (pp3) m3	25.692239
g2 (pp3) m3	25.692239
g1 (pp3) g2	20.753593
g1 (pp3) k3	20.753593
g2 (pp3) k3	20.753593
g1 (pp3) m3	25.225795
g1 (pp3) p1	25.225795
m3 (pp3) p1	25.225795
g1 (pp3) m3	20.980976
g1 (pp3) r1	20.980976
m3 (pp3) r1	20.980976
g1 (pp3) m4	99.168063
g1 (pp3) k4	99.168063
m4 (pp3) k4	99.168063
g1 (pp3) m5	20.182186
g1 (pp3) r1	20.182186
m5 (pp3) r1	20.182186
g1 (pp3) m6	21.421695
g1 (pp3) r1	21.421695
m6 (pp3) r1	21.421695
g1 (pp3) p1	28.159273
g1 (pp3) r1	28.159273
p1 (pp3) r1	28.159273
g1 (pp3) p2	23.51991
g1 (pp3) r1	23.51991
p2 (pp3) r1	23.51991
g2 (pp3) m1	21.764827
g2 (pp3) m3	21.764827
m1 (pp3) m3	21.764827
g2 (pp3) m1	20.132171
g2 (pp3) k2	20.132171
m1 (pp3) k2	20.132171
g2 (pp3) m1	24.387936
g2 (pp3) k3	24.387936
m1 (pp3) k3	24.387936
g2 (pp3) m1	21.002242
g2 (pp3) r2	21.002242
m1 (pp3) r2	21.002242
g2 (pp3) m2	25.552296
g2 (pp3) r2	25.552296
m2 (pp3) r2	25.552296
g2 (pp3) m2	23.584084
g2 (pp3) r3	23.584084
m2 (pp3) r3	23.584084
g2 (pp3) m2	23.321302
g2 (pp3) r4	23.321302
m2 (pp3) r4	23.321302
g2 (pp3) m3	23.87793
g2 (pp3) k1	23.87793
m3 (pp3) k1	23.87793
g2 (pp3) m3	22.169955
g2 (pp3) r2	22.169955
m3 (pp3) r2	22.169955
g2 (pp3) m3	31.174013
g2 (pp3) r3	31.174013
m3 (pp3) r3	31.174013
g2 (pp3) m3	29.791129
g2 (pp3) r4	29.791129
m3 (pp3) r4	29.791129
g2 (pp3) m4	130.73578
g2 (pp3) k4	130.73578
m4 (pp3) k4	130.73578
g2 (pp3) m4	86.162339
g2 (pp3) r2	86.162339
m4 (pp3) r2	86.162339
g2 (pp3) m5	32.074659
g2 (pp3) k6	32.074659
m5 (pp3) k6	32.074659
g2 (pp3) m7	20.499278
g2 (pp3) r2	20.499278
m7 (pp3) r2	20.499278
g2 (pp3) k1	20.546466
g2 (pp3) k3	20.546466
k1 (pp3) k3	20.546466
g2 (pp3) k2	21.222777
g2 (pp3) k3	21.222777
k2 (pp3) k3	21.222777
g2 (pp3) k2	53.078174
g2 (pp3) r2	53.078174
k2 (pp3) r2	53.078174
g2 (pp3) k2	20.199614
g2 (pp3) r4	20.199614
k2 (pp3) r4	20.199614
g2 (pp3) k3	46.269774
g2 (pp3) r2	46.269774
k3 (pp3) r2	46.269774
g2 (pp3) k3	23.009956
g2 (pp3) r3	23.009956
k3 (pp3) r3	23.009956
g2 (pp3) k3	24.056636
g2 (pp3) r4	24.056636
k3 (pp3) r4	24.056636
g2 (pp3) k4	93.027142
g2 (pp3) r2	93.027142
k4 (pp3) r2	93.027142
g2 (pp3) k5	28.579965
g2 (pp3) r2	28.579965
k5 (pp3) r2	28.579965
g2 (pp3) k7	20.436801
g2 (pp3) r2	20.436801
k7 (pp3) r2	20.436801
g2 (pp3) p3	20.63483
g2 (pp3) r2	20.63483
p3 (pp3) r2	20.63483
g2 (pp3) r2	20.768147
g2 (pp3) q1	20.768147
r2 (pp3) q1	20.768147
g2 (pp3) r2	20.090609
g2 (pp3) q2	20.090609
r2 (pp3) q2	20.090609
m1 (pp3) m3	32.621553
m1 (pp3) p1	32.621553
m3 (pp3) p1	32.621553
m1 (pp3) m3	22.125702
m1 (pp3) r1	22.125702
m3 (pp3) r1	22.125702
m1 (pp3) m3	20.543678
m1 (pp3) r2	20.543678
m3 (pp3) r2	20.543678
m1 (pp3) m4	98.829156
m1 (pp3) k4	98.829156
m4 (pp3) k4	98.829156
m1 (pp3) m5	39.19894
m1 (pp3) p2	39.19894
m5 (pp3) p2	39.19894
m1 (pp3) m5	20.537216
m1 (pp3) r2	20.537216
m5 (pp3) r2	20.537216
m1 (pp3) m6	22.332752
m1 (pp3) r1	22.332752
m6 (pp3) r1	22.332752
m1 (pp3) m6	20.308944
m1 (pp3) r2	20.308944
m6 (pp3) r2	20.308944
m1 (pp3) k3	21.207249
m1 (pp3) r1	21.207249
k3 (pp3) r1	21.207249
m1 (pp3) p1	29.591826
m1 (pp3) r1	29.591826
p1 (pp3) r1	29.591826
m1 (pp3) p1	23.667163
m1 (pp3) r2	23.667163
p1 (pp3) r2	23.667163
m1 (pp3) p2	22.869137
m1 (pp3) r2	22.869137
p2 (pp3) r2	22.869137
m2 (pp3) m3	33.878579
m2 (pp3) p1	33.878579
m3 (pp3) p1	33.878579
m2 (pp3) m3	23.830915
m2 (pp3) r1	23.830915
m3 (pp3) r1	23.830915
m2 (pp3) m3	34.768951
m2 (pp3) r2	34.768951
m3 (pp3) r2	34.768951
m2 (pp3) m4	27.039163
m2 (pp3) k4	27.039163
m4 (pp3) k4	27.039163
m2 (pp3) p1	47.171515
m2 (pp3) r1	47.171515
p1 (pp3) r1	47.171515
m2 (pp3) p1	156.65744
m2 (pp3) r2	156.65744
p1 (pp3) r2	156.65744
m2 (pp3) r1	20.516762
m2 (pp3) r3	20.516762
r1 (pp3) r3	20.516762
m2 (pp3) r1	20.943615
m2 (pp3) r4	20.943615
r1 (pp3) r4	20.943615
m3 (pp3) m4	21.22458
m3 (pp3) k3	21.22458
m4 (pp3) k3	21.22458
m3 (pp3) m4	48.182606
m3 (pp3) k4	48.182606
m4 (pp3) k4	48.182606
m3 (pp3) k1	25.931119
m3 (pp3) p1	25.931119
k1 (pp3) p1	25.931119
m3 (pp3) k1	20.693468
m3 (pp3) r1	20.693468
k1 (pp3) r1	20.693468
m3 (pp3) k2	23.414137
m3 (pp3) k3	23.414137
k2 (pp3) k3	23.414137
m3 (pp3) k3	23.523402
m3 (pp3) k4	23.523402
k3 (pp3) k4	23.523402
m3 (pp3) p1	68.73461
m3 (pp3) r1	68.73461
p1 (pp3) r1	68.73461
m3 (pp3) p1	81.505188
m3 (pp3) r2	81.505188
p1 (pp3) r2	81.505188
m3 (pp3) p1	26.824745
m3 (pp3) r3	26.824745
p1 (pp3) r3	26.824745
m3 (pp3) p1	29.467577
m3 (pp3) r4	29.467577
p1 (pp3) r4	29.467577
m3 (pp3) r1	23.578993
m3 (pp3) r3	23.578993
r1 (pp3) r3	23.578993
m3 (pp3) r1	24.429682
m3 (pp3) r4	24.429682
r1 (pp3) r4	24.429682
m4 (pp3) m5	35.459209
m4 (pp3) k4	35.459209
m5 (pp3) k4	35.459209
m4 (pp3) m6	20.556531
m4 (pp3) k4	20.556531
m6 (pp3) k4	20.556531
m4 (pp3) m7	68.308492
m4 (pp3) k4	68.308492
m7 (pp3) k4	68.308492
m4 (pp3) k1	95.862971
m4 (pp3) k4	95.862971
k1 (pp3) k4	95.862971
m4 (pp3) k2	59.518562
m4 (pp3) k4	59.518562
k2 (pp3) k4	59.518562
m4 (pp3) k3	60.368781
m4 (pp3) k4	60.368781
k3 (pp3) k4	60.368781
m4 (pp3) k4	21.708427
m4 (pp3) k6	21.708427
k4 (pp3) k6	21.708427
m4 (pp3) k4	68.373598
m4 (pp3) k7	68.373598
k4 (pp3) k7	68.373598
m4 (pp3) k4	106.4325
m4 (pp3) p1	106.4325
k4 (pp3) p1	106.4325
m4 (pp3) k4	68.230558
m4 (pp3) p3	68.230558
k4 (pp3) p3	68.230558
m4 (pp3) k4	114.28173
m4 (pp3) r1	114.28173
k4 (pp3) r1	114.28173
m4 (pp3) k4	112.84675
m4 (pp3) r2	112.84675
k4 (pp3) r2	112.84675
m4 (pp3) k4	103.55222
m4 (pp3) r3	103.55222
k4 (pp3) r3	103.55222
m4 (pp3) k4	105.24098
m4 (pp3) r4	105.24098
k4 (pp3) r4	105.24098
m4 (pp3) k4	68.20991
m4 (pp3) q1	68.20991
k4 (pp3) q1	68.20991
m4 (pp3) k4	67.979912
m4 (pp3) q2	67.979912
k4 (pp3) q2	67.979912
m4 (pp3) p1	21.635123
m4 (pp3) r2	21.635123
p1 (pp3) r2	21.635123
m5 (pp3) k1	20.685429
m5 (pp3) p2	20.685429
k1 (pp3) p2	20.685429
m5 (pp3) k6	22.718088
m5 (pp3) p1	22.718088
k6 (pp3) p1	22.718088
m5 (pp3) k6	21.494451
m5 (pp3) r1	21.494451
k6 (pp3) r1	21.494451
m5 (pp3) p2	21.108007
m5 (pp3) r4	21.108007
p2 (pp3) r4	21.108007
m5 (pp3) r1	20.398353
m5 (pp3) r3	20.398353
r1 (pp3) r3	20.398353
m6 (pp3) k1	21.818039
m6 (pp3) r1	21.818039
k1 (pp3) r1	21.818039
m6 (pp3) r1	21.233353
m6 (pp3) r3	21.233353
r1 (pp3) r3	21.233353
m6 (pp3) r1	21.533723
m6 (pp3) r4	21.533723
r1 (pp3) r4	21.533723
k1 (pp3) p1	28.235518
k1 (pp3) r1	28.235518
p1 (pp3) r1	28.235518
k1 (pp3) p2	23.185711
k1 (pp3) r1	23.185711
p2 (pp3) r1	23.185711
k2 (pp3) k3	20.123866
k2 (pp3) k5	20.123866
k3 (pp3) k5	20.123866
k2 (pp3) k3	22.452855
k2 (pp3) p1	22.452855
k3 (pp3) p1	22.452855
k2 (pp3) k3	21.468636
k2 (pp3) r1	21.468636
k3 (pp3) r1	21.468636
k2 (pp3) k3	21.83276
k2 (pp3) r2	21.83276
k3 (pp3) r2	21.83276
k2 (pp3) p1	24.318997
k2 (pp3) r1	24.318997
p1 (pp3) r1	24.318997
k2 (pp3) p1	41.154342
k2 (pp3) r2	41.154342
p1 (pp3) r2	41.154342
k3 (pp3) p1	25.252655
k3 (pp3) r1	25.252655
p1 (pp3) r1	25.252655
k3 (pp3) p1	44.954689
k3 (pp3) r2	44.954689
p1 (pp3) r2	44.954689
k3 (pp3) r1	20.639521
k3 (pp3) r4	20.639521
r1 (pp3) r4	20.639521
k4 (pp3) p1	21.538414
k4 (pp3) r2	21.538414
p1 (pp3) r2	21.538414
p1 (pp3) r1	31.065431
p1 (pp3) r3	31.065431
r1 (pp3) r3	31.065431
p1 (pp3) r1	32.083862
p1 (pp3) r4	32.083862
r1 (pp3) r4	32.083862
p2 (pp3) r1	22.742153
p2 (pp3) r3	22.742153
r1 (pp3) r3	22.742153
p2 (pp3) r1	22.139811
p2 (pp3) r4	22.139811
r1 (pp3) r4	22.139811
n1 (pp) g1	34.0663
n1 (pp) m1	72.0957
n1 (pp) k1	43.6789
n1 (pp) r3	29.0109
n1 (pp) r4	40.4434
g1 (pp) m1	27.0097
g1 (pp) k1	77.3523
g1 (pp) r3	89.8484
g1 (pp) r4	98.4867
g2 (pp) p1	22.0091
g2 (pp) r1	23.8822
m1 (pp) k1	37.5213
m1 (pp) r3	22.8682
m1 (pp) r4	28.9171
m7 (pp) k7	554.301
m7 (pp) p3	311.755
m7 (pp) q1	171.571
m7 (pp) q2	124.387
k1 (pp) r3	46.2924
k1 (pp) r4	62.4189
k7 (pp) p3	200.206
k7 (pp) q1	131.847
k7 (pp) q2	158.132
p3 (pp) q1	377.113
p3 (pp) q2	89.0166
r1 (pp) r2	25.0357
r3 (pp) r4	99.5295
q1 (pp) q2	72.1122
