# Supplementary material for: Parameter identifiability analysis and visualization in large-scale kinetic models of biosystems
Source: BMC Syst Biol. 2017 May 5;11:54. doi: 10.1186/s12918-017-0428-y (PMC5420165; doi:10.1186/s12918-017-0428-y)
Supplement: Supplementary file 1 — VisId toolbox. This compressed folder contains the VisId MATLAB toolbox. (ZIP 1030 KB) [file 12918_2017_428_MOESM1_ESM.zip › visid-master/case_studies/tgfb/TGFB_amigo_parameter_estimation.m]

% This code prepares the TGFB parameter estimation problem and calls AMIGO_PE
% to estimate the model parameters.

clear 
TGFB_amigo

AMIGO_Prep(inputs)
results = AMIGO_PE(inputs);
