# Supplementary material for: Parameter identifiability analysis and visualization in large-scale kinetic models of biosystems
Source: BMC Syst Biol. 2017 May 5;11:54. doi: 10.1186/s12918-017-0428-y (PMC5420165; doi:10.1186/s12918-017-0428-y)
Supplement: Supplementary file 1 — VisId toolbox. This compressed folder contains the VisId MATLAB toolbox. (ZIP 1030 KB) [file 12918_2017_428_MOESM1_ESM.zip › visid-master/case_studies/tgfb/cytoscape/hcgrps_HCI.sif]

k14	pp	k18
k17	pp	k19
k14	pp	G1
k16	pp	G1
k19	pp	G1
k14	pp	G2
k16	pp	G2
k17	pp	G2
k16	pp	G3
k17	pp	G3
k18	pp	G3
k16	pp	G4
k18	pp	G4
k19	pp	G4
k8	pp	G5
k9	pp	G5
k10	pp	G5
k11	pp	G5
k12	pp	G5
