# Supplementary material for: Parameter identifiability analysis and visualization in large-scale kinetic models of biosystems
Source: BMC Syst Biol. 2017 May 5;11:54. doi: 10.1186/s12918-017-0428-y (PMC5420165; doi:10.1186/s12918-017-0428-y)
Supplement: Supplementary file 1 — VisId toolbox. This compressed folder contains the VisId MATLAB toolbox. (ZIP 1030 KB) [file 12918_2017_428_MOESM1_ESM.zip › visid-master/case_studies/tgfb/cytoscape/hcgrps_HCI_edgeTable.txt]

edgename	CI
k14 (pp) k18	28663462
k17 (pp) k19	41.449242
k14 (pp) G1	109.65376
k16 (pp) G1	109.65376
k19 (pp) G1	109.65376
k14 (pp) G2	1369.351
k16 (pp) G2	1369.351
k17 (pp) G2	1369.351
k16 (pp) G3	1369.3174
k17 (pp) G3	1369.3174
k18 (pp) G3	1369.3174
k16 (pp) G4	109.65394
k18 (pp) G4	109.65394
k19 (pp) G4	109.65394
k8 (pp) G5	22.949843
k9 (pp) G5	22.949843
k10 (pp) G5	22.949843
k11 (pp) G5	22.949843
k12 (pp) G5	22.949843
