# Supplementary material for: Parameter identifiability analysis and visualization in large-scale kinetic models of biosystems
Source: BMC Syst Biol. 2017 May 5;11:54. doi: 10.1186/s12918-017-0428-y (PMC5420165; doi:10.1186/s12918-017-0428-y)
Supplement: Supplementary file 1 — VisId toolbox. This compressed folder contains the VisId MATLAB toolbox. (ZIP 1030 KB) [file 12918_2017_428_MOESM1_ESM.zip › visid-master/case_studies/tgfb/cytoscape/hcgrps_HCI_nodeTable.txt]

name	type
k1	par
k2	par
k4	par
k5	par
k6	par
k7	par
k8	par
k9	par
k10	par
k11	par
k12	par
k13	par
k14	par
k15	par
k16	par
k17	par
k18	par
k19	par
G1	group_var
G2	group_var
G3	group_var
G4	group_var
G5	group_var
