# Supplementary material for: Parameter identifiability analysis and visualization in large-scale kinetic models of biosystems
Source: BMC Syst Biol. 2017 May 5;11:54. doi: 10.1186/s12918-017-0428-y (PMC5420165; doi:10.1186/s12918-017-0428-y)
Supplement: Supplementary file 1 — VisId toolbox. This compressed folder contains the VisId MATLAB toolbox. (ZIP 1030 KB) [file 12918_2017_428_MOESM1_ESM.zip › visid-master/case_studies/tgfb/cytoscape/network_ID.txt]

Parameter	Identifiability
k1	id param
k2	id param
k4	id param
k5	id param
k6	id param
k7	id param
k8	non-id param
k9	id param
k10	id param
k11	id param
k12	id param
k13	id param
k14	non-id param
k15	id param
k16	non-id param
k17	id param
k18	id param
k19	non-id param
