# Supplementary material for: Parameter identifiability analysis and visualization in large-scale kinetic models of biosystems
Source: BMC Syst Biol. 2017 May 5;11:54. doi: 10.1186/s12918-017-0428-y (PMC5420165; doi:10.1186/s12918-017-0428-y)
Supplement: Supplementary file 1 — VisId toolbox. This compressed folder contains the VisId MATLAB toolbox. (ZIP 1030 KB) [file 12918_2017_428_MOESM1_ESM.zip › visid-master/case_studies/tgfb/cytoscape/network_network.sif]

k1	ps	TGFb
k2	ps	TGFb
k1	ps	TGFbR
k2	ps	TGFbR
k1	ps	TGFb_TGFbR
k2	ps	TGFb_TGFbR
k3	ps	TGFb_TGFbR
k4	ps	TGFb_TGFbR
k6	ps	TGFb_TGFbR
k20	ps	TGFb_TGFbR
k21	ps	TGFb_TGFbR
k3	ps	TGFb_TGFbR_P
k4	ps	TGFb_TGFbR_P
k5	ps	TGFb_TGFbR_P
k20	ps	TGFb_TGFbR_P
k21	ps	TGFb_TGFbR_P
k5	ps	I_Smad_TGFb_TGFbR_P
k6	ps	I_Smad_TGFb_TGFbR_P
k7	ps	Smad
k8	ps	Smad
k9	ps	Smad
k7	ps	Smad_P
k8	ps	Smad_P
k9	ps	Smad_P
k10	ps	Smad_P
k11	ps	Smad_P
k8	ps	CoSmad
k9	ps	CoSmad
k10	ps	CoSmad
k11	ps	CoSmad
k8	ps	Smad_P_Smad_P
k10	ps	Smad_P_Smad_P
k11	ps	Smad_P_Smad_P
k12	ps	Smad_P_Smad_P
k8	ps	Smad_P_CoSmad
k10	ps	Smad_P_CoSmad
k11	ps	Smad_P_CoSmad
k12	ps	Smad_P_CoSmad
k8	ps	Smad_N
k9	ps	Smad_N
k13	ps	Smad_N
k8	ps	Smad_P_Smad_P_N
k10	ps	Smad_P_Smad_P_N
k11	ps	Smad_P_Smad_P_N
k12	ps	Smad_P_Smad_P_N
k8	ps	Smad_P_N
k9	ps	Smad_P_N
k10	ps	Smad_P_N
k11	ps	Smad_P_N
k13	ps	Smad_P_N
k8	ps	Smad_P_CoSmad_N
k10	ps	Smad_P_CoSmad_N
k11	ps	Smad_P_CoSmad_N
k12	ps	Smad_P_CoSmad_N
k8	ps	CoSmad_N
k9	ps	CoSmad_N
k10	ps	CoSmad_N
k11	ps	CoSmad_N
k14	ps	I_Smad_mRNA1
k15	ps	I_Smad_mRNA1
k16	ps	I_Smad_mRNA1
k16	ps	I_Smad_mRNA2
k17	ps	I_Smad_mRNA2
k5	ps	I_Smad
k6	ps	I_Smad
k18	ps	I_Smad
k19	ps	I_Smad
TGFb	ss	TGFb
TGFbR	ss	TGFb
TGFb_TGFbR	ss	TGFb
TGFb	ss	TGFbR
TGFbR	ss	TGFbR
TGFb_TGFbR	ss	TGFbR
TGFb	ss	TGFb_TGFbR
TGFbR	ss	TGFb_TGFbR
TGFb_TGFbR	ss	TGFb_TGFbR
TGFb_TGFbR_P	ss	TGFb_TGFbR
I_Smad_TGFb_TGFbR_P	ss	TGFb_TGFbR
TGFb_TGFbR	ss	TGFb_TGFbR_P
TGFb_TGFbR_P	ss	TGFb_TGFbR_P
I_Smad	ss	TGFb_TGFbR_P
TGFb_TGFbR_P	ss	I_Smad_TGFb_TGFbR_P
I_Smad_TGFb_TGFbR_P	ss	I_Smad_TGFb_TGFbR_P
I_Smad	ss	I_Smad_TGFb_TGFbR_P
TGFb_TGFbR_P	ss	Smad
Smad	ss	Smad
Smad_N	ss	Smad
TGFb_TGFbR_P	ss	Smad_P
Smad	ss	Smad_P
Smad_P	ss	Smad_P
CoSmad	ss	Smad_P
Smad_P_Smad_P	ss	Smad_P
Smad_P_CoSmad	ss	Smad_P
Smad_P_N	ss	Smad_P
Smad_P	ss	CoSmad
CoSmad	ss	CoSmad
Smad_P_CoSmad	ss	CoSmad
CoSmad_N	ss	CoSmad
Smad_P	ss	Smad_P_Smad_P
Smad_P_Smad_P	ss	Smad_P_Smad_P
Smad_P	ss	Smad_P_CoSmad
CoSmad	ss	Smad_P_CoSmad
Smad_P_CoSmad	ss	Smad_P_CoSmad
Smad	ss	Smad_N
Smad_N	ss	Smad_N
Smad_P_N	ss	Smad_N
Smad_P_Smad_P	ss	Smad_P_Smad_P_N
Smad_P_Smad_P_N	ss	Smad_P_Smad_P_N
Smad_P_N	ss	Smad_P_Smad_P_N
Smad_P	ss	Smad_P_N
Smad_P_Smad_P_N	ss	Smad_P_N
Smad_P_N	ss	Smad_P_N
Smad_P_CoSmad_N	ss	Smad_P_N
CoSmad_N	ss	Smad_P_N
Smad_P_CoSmad	ss	Smad_P_CoSmad_N
Smad_P_N	ss	Smad_P_CoSmad_N
Smad_P_CoSmad_N	ss	Smad_P_CoSmad_N
CoSmad_N	ss	Smad_P_CoSmad_N
CoSmad	ss	CoSmad_N
Smad_P_N	ss	CoSmad_N
Smad_P_CoSmad_N	ss	CoSmad_N
CoSmad_N	ss	CoSmad_N
Smad_P_CoSmad_N	ss	I_Smad_mRNA1
I_Smad_mRNA1	ss	I_Smad_mRNA1
I_Smad_mRNA1	ss	I_Smad_mRNA2
I_Smad_mRNA2	ss	I_Smad_mRNA2
TGFb_TGFbR_P	ss	I_Smad
I_Smad_TGFb_TGFbR_P	ss	I_Smad
I_Smad_mRNA2	ss	I_Smad
I_Smad	ss	I_Smad
TGFb	os	obsTGFb
TGFbR	os	obsTGFbR
TGFb_TGFbR	os	obsTGFb_TGFbR
TGFb_TGFbR_P	os	obsTGFb_TGFbR_P
I_Smad_TGFb_TGFbR_P	os	obsI_Smad_TGFb_TGFbR_P
Smad	os	obsSmad
Smad_P	os	obsSmad_P
CoSmad	os	obsCoSmad
Smad_P_Smad_P	os	obsSmad_P_Smad_P
Smad_P_CoSmad	os	obsSmad_P_CoSmad
Smad_N	os	obsSmad_N
Smad_P_Smad_P_N	os	obsSmad_P_Smad_P_N
Smad_P_N	os	obsSmad_P_N
Smad_P_CoSmad_N	os	obsSmad_P_CoSmad_N
CoSmad_N	os	obsCoSmad_N
I_Smad	os	I_Smad
