# Supplementary material for: Parameter identifiability analysis and visualization in large-scale kinetic models of biosystems
Source: BMC Syst Biol. 2017 May 5;11:54. doi: 10.1186/s12918-017-0428-y (PMC5420165; doi:10.1186/s12918-017-0428-y)
Supplement: Supplementary file 1 — VisId toolbox. This compressed folder contains the VisId MATLAB toolbox. (ZIP 1030 KB) [file 12918_2017_428_MOESM1_ESM.zip › visid-master/case_studies/tgfb/cytoscape/network_node_table.txt]

name	type
TGFb	state
TGFbR	state
TGFb_TGFbR	state
TGFb_TGFbR_P	state
I_Smad_TGFb_TGFbR_P	state
Smad	state
Smad_P	state
CoSmad	state
Smad_P_Smad_P	state
Smad_P_CoSmad	state
Smad_N	state
Smad_P_Smad_P_N	state
Smad_P_N	state
Smad_P_CoSmad_N	state
CoSmad_N	state
I_Smad_mRNA1	state
I_Smad_mRNA2	state
I_Smad	state
k1	id param
k2	id param
k3	non-estim param
k4	id param
k5	id param
k6	id param
k7	id param
k8	non-id param
k9	id param
k10	id param
k11	id param
k12	id param
k13	id param
k14	non-id param
k15	id param
k16	non-id param
k17	id param
k18	id param
k19	non-id param
k20	non-estim param
k21	non-estim param
obsTGFb	obs
obsTGFbR	obs
obsTGFb_TGFbR	obs
obsTGFb_TGFbR_P	obs
obsI_Smad_TGFb_TGFbR_P	obs
obsSmad	obs
obsSmad_P	obs
obsCoSmad	obs
obsSmad_P_Smad_P	obs
obsSmad_P_CoSmad	obs
obsSmad_N	obs
obsSmad_P_Smad_P_N	obs
obsSmad_P_N	obs
obsSmad_P_CoSmad_N	obs
obsCoSmad_N	obs
I_Smad	obs
