# Supplementary material for: Parameter identifiability analysis and visualization in large-scale kinetic models of biosystems
Source: BMC Syst Biol. 2017 May 5;11:54. doi: 10.1186/s12918-017-0428-y (PMC5420165; doi:10.1186/s12918-017-0428-y)
Supplement: Supplementary file 1 — VisId toolbox. This compressed folder contains the VisId MATLAB toolbox. (ZIP 1030 KB) [file 12918_2017_428_MOESM1_ESM.zip › visid-master/case_studies/tgfb/cytoscape/upto3_HCI_2_3.sif]

k14	pp3	k16
k14	pp3	k19
k16	pp3	k19
k14	pp3	k16
k14	pp3	k17
k16	pp3	k17
k16	pp3	k17
k16	pp3	k18
k17	pp3	k18
k16	pp3	k18
k16	pp3	k19
k18	pp3	k19
k14	pp	k18
k17	pp	k19
