# Supplementary material for: Parameter identifiability analysis and visualization in large-scale kinetic models of biosystems
Source: BMC Syst Biol. 2017 May 5;11:54. doi: 10.1186/s12918-017-0428-y (PMC5420165; doi:10.1186/s12918-017-0428-y)
Supplement: Supplementary file 1 — VisId toolbox. This compressed folder contains the VisId MATLAB toolbox. (ZIP 1030 KB) [file 12918_2017_428_MOESM1_ESM.zip › visid-master/case_studies/tgfb/cytoscape/upto3_HCI_2_3_edgeTable.txt]

edgename	CI
k14 (pp3) k16	109.65376
k14 (pp3) k19	109.65376
k16 (pp3) k19	109.65376
k14 (pp3) k16	1369.351
k14 (pp3) k17	1369.351
k16 (pp3) k17	1369.351
k16 (pp3) k17	1369.3174
k16 (pp3) k18	1369.3174
k17 (pp3) k18	1369.3174
k16 (pp3) k18	109.65394
k16 (pp3) k19	109.65394
k18 (pp3) k19	109.65394
k14 (pp) k18	2.86635e+07
k17 (pp) k19	41.4492
