# Supplementary material for: Parameter identifiability analysis and visualization in large-scale kinetic models of biosystems
Source: BMC Syst Biol. 2017 May 5;11:54. doi: 10.1186/s12918-017-0428-y (PMC5420165; doi:10.1186/s12918-017-0428-y)
Supplement: Supplementary file 1 — VisId toolbox. This compressed folder contains the VisId MATLAB toolbox. (ZIP 1030 KB) [file 12918_2017_428_MOESM1_ESM.zip › visid-master/install_VisId.m]

% add the current working folder and subfolders to the MATLAB path
addpath(genpath(cd))
disp('   VisId was added to the MATLAB path')
fprintf('\n ***This program is distributed in the hope that it will be useful, but WITHOUT \n ANY WARRANTY; without even the implied warranty of MERCHANTABILITY\n or FITNESS FOR A PARTICULAR PURPOSE.\n See the GNU General Public License for more details.\n')
