# Supplementary material for: Parameter identifiability analysis and visualization in large-scale kinetic models of biosystems
Source: BMC Syst Biol. 2017 May 5;11:54. doi: 10.1186/s12918-017-0428-y (PMC5420165; doi:10.1186/s12918-017-0428-y)
Supplement: Supplementary file 1 — VisId toolbox. This compressed folder contains the VisId MATLAB toolbox. (ZIP 1030 KB) [file 12918_2017_428_MOESM1_ESM.zip › visid-master/thirdPartyTools/readme.txt]

The VisId toolbox relies on 3 free MATLAB Toolboxes:
1/AMIGO2 (https://sites.google.com/site/amigo2toolbox/download) is used to
  to store, simulate and calibrate the models. Further it implements symbolic
  computation of the Jacobian matrices.
2/MEIGO (https://sites.google.com/site/amigo2toolbox/download). This toolbox
  contains an implementation for the Variable Neighbouring Search (VNS) integer
  optimization method. 
3/RRQR (http://www.mathworks.com/matlabcentral/fileexchange/18591-rank-revealing-qr-factorization)
 rank revealing QR decomposition is used to initialize the global optimizer.

These toolboxes must be installed in order to have a working version of VisID. 
